# Supplementary material for: A Scoping Review of Audiovisual Integration Methodology: Screening for Auditory and Visual Impairment in Younger and Older Adults
Source: Front Aging Neurosci. 2022 Jan 27;13:772112. doi: 10.3389/fnagi.2021.772112 (PMC8829696; doi:10.3389/fnagi.2021.772112)
Supplement: Supplementary file 1 [file Data_Sheet_1.xlsx]

## Sheet: Supplementary_Table_1
Supplementary Table 1. Provides information regarding the classification of the severity of vision impairment based on the definition provide by the International Classification of Disease 11th Revision (ICD-11) for Mortality and Morbidity Statistics (WHO, 2018b).
	Presenting distance visual acuity
Category	Worse than:	Equal to or better than:
No vision impairment		6/12 5/10 (0.5) 20/40 LogMAR: 0.30
Mild vision impairment	6/12 5/10 (0.5) 20/40 LogMAR: 0.30	6/18 3/10 (0.3) 20/70 LogMAR: 0.50
Moderate vision impairment	6/18 3/10 (0.3) 20/70 LogMAR: 0.50	6/60 1/10 (0.1) 20/200 LogMAR: 1.00
Severe vision impairment	6/60 1/10 (0.1) 20/200 LogMAR: 1.00	3/60 1/20 (0.05) 20/400 LogMAR: 1.30
Blindness	3/60 1/20 (0.05) 20/400 LogMAR: 1.30	1/60 1/50 (0.02) 5/300 (20/1200) LogMAR: 1.80 or counts fingers (CF) at metre
Blindness	1/60 1/50 (0.02) 5/300 (20/1200) LogMAR: 1.80	Light perception
Blindness	No light perception

## Sheet: Supplementary_Table_2
Supplementary Table 2. This table provides details regarding where the studies were produced. Note that the country of origin was determined by the affiliation of the all the authors listed on each manuscript. The percentage is calculated by using the number of studies included in this scoping review. Note, that some studies were produced in collaboration between countries. USA = United States of…
Country	Number of Studies	Percentage of samples (%)
USA	24	28.2353
Ireland	12	14.1176
Canada	10	11.7647
China	8	9.41176
UK	7	8.23529
Australia	6	7.05882
Japan	6	7.05882
Spain	5	5.88235
Netherlands	3	3.52941
France	2	2.35294
Switzerland	1	1.17647
Israel	1	1.17647
Belgium	1	1.17647
Germany	1	1.17647
Austria	1	1.17647
New Zeeland	1	1.17647
Italy	1	1.17647

## Sheet: Supplementary_Table_3
Supplementary Table 3. This tables provides details, including title, authors, year of publication, country of origination, the aim, as well as the types of tasks used and the behavioural outcomes measures obtained from the studies included in this scoping review. Please note that the numbers are associated with the bibliography found in the scoping review. Articles are sorted alphabetically and …
Title	Location	Aim of the study	Task type/behavioural outcome measures related to Multisensory Integration
﻿Age-related changes in auditory and visual interactions in temporal rate perception (Brooks C, Anderson A, Roach N, et al., 2015)	Australia and UK	To compare the effect of rate asynchrony on perceived rate, as well as the effect of rate synchrony on discrimination rate in young and older adults.	Rate asynchrony on perceived rate and on rate discrimination for auditory flutter presented with visual flicker; integration of asynchronous flicker and flutter rates, integration of synchronous flicker and flutter rates.
﻿Age-related differences in inhibitory control predict audiovisual speech perception (Dey A, Sommers M, 2015)	USA	To understand the role of cognitive mechanisms in multimodal speech perception and how this process may elucidate the changes in speech perception that accompany the aging process.	Audiovisual speech recall task; percent correct, visual enhancement, error analysis.
﻿Age-related hearing loss increases cross-modal distractibility (Puschmann S, Sandmann P, Bendixen A, 2014)	Germany	To compare cross-modal distractibility between a group of elderly participants with a moderate symmetrical high-frequency hearing loss and age-matched normal hearing older and young adults.	Cross-modal distraction paradigm; mean response time (RT), error rate, change in mean RT change in error rate.
Age-related multisensory enhancement in a simple audiovisual detection task (Peiffer A, Mozolic J, Hugenschmidt C, 2007)	USA	To determine whether older adults show greater multisensory gain than younger adults on a simple RT task.	Multisensory processing as assessed through simple response time (RT) task to suprathreshold auditory, visual, and audiovisual stimuli; mean RT, race model (cumulative probability, probability difference).
Age-related multisensory integration elicited by peripherally presented audiovisual stimuli (Wu J, Yang W, Gao Y, 2012)	Japan	To determine whether multisensory integration of elderly would be delayed or weaker than that of younger adults.	audiovisual discrimination task; hit rate, mean response time (RT), race model (cumulative distribution functions (CDFs)/cumulative difference, probability difference).
Age-related sensory decline mediates the Sound-Induced Flash Illusion: Evidence for reliability weighting models of multisensory perception (Hirst R, Setti A, Kenny R, 2019)	Ireland	To investigate the impact of unisensory function upon multisensory integration in aging. To distinguish the role of acuity, contrast sensitivity, and temporal abilities in both vision and audition on multisensory integration within a large sample size of adults age 50+ to understand how the SIFI is affected by sensory decline. They explored the relationship between SIFI susceptibility and visual …	Sound Induced Flash Illusion (SIFI) as a measure of audiovisual integration; susceptibility to the illusion (fewer correct responses).
Ageing effects on the attention demands of walking (Sparrow W, Bradsshaw E, Lamoureux E, 2002)	Australia and New Zealand	To determine whether normal unobstructed walking has an attention cost and whether the attention demands of walking would vary as a function of the difficulty or 'challenge' posed by the gait task.	Attention demands of walking were determined using an auditory-visual probe response time (RT); mean auditory RT, mean visual RT, mean audiovisual RT.
Aging and audio-visual and multi-cue integration in motion (Roudaia E, Sekuler A, Bennett P, 2013)	Canada, Ireland, and USA	To assess age related changes in integration of inter- and intra-modal cues for visual motion and to examine how age affects occlusion's impact on the bi-stable bouncing-steam percept. Further, they aimed determine whiter the differences between young and older adults are due to the reduction in retinal illuminance that accompanies aging.	Investigated age-related changes in the integration of inter- and intra-modal cues using the bounce-stream percept; proportion of bouncing and streaming responses.
Aging Effect on Audiovisual Integrative Processing in Spatial Discrimination Task (Zou Z, Chau B, Ting K et al., 2017)	Hong Kong	To investigate how aging modulates audiovisual integration, using a spatial discrimination task and through recording ERPs (specifically P2).	Spatial discrimination task; mean RT, accuracy rate, inverse efficiency score.
Aging Impairs Audiovisual Facilitation of Object Motion Within Self-Motion (Roudaia E, Calabro F, Vaina L, 2018)	Ireland and USA	To determine whether older adults can use dynamic auditory information to enhance the detection of visual object motion in the context of self-motion.	Perception of object motion within self-motion using congruent audiovisual cues compared to visual cues alone; sensitivity (d'), median response time (RT), accuracy (proportion correct).
﻿Aging increases distraction by auditory oddballs in visual, but not auditory tasks (Leiva A, Parmentier F, Andres P, 2015)	Spain and Australia	To investigate the effect of aging on the ability to ignore distractors (oddball task) as a function of whether distractors and targets are presented in the same (auditory-only) or in different sensory (cross-modal) modalities.	Multimodal (audio-visual) and unimodal (audio-audio) oddball tasks; proportion of correct responses, and mean response time (RT).
Aging, audiovisual integration and the principle of inverse effectiveness (Tye-Mmurray N, Spehar B, Sommers M, 2010)	USA	To compare the ability of young and older adults to benefit from audiovisual speech relative unimodal speech.	Speech perception as measured through the Build-a-sentence test and the CUNY sentence test; mean percentage correct, mean integration enhancement, mean auditory enhancement.
Audio-Visual Spatiotemporal Perceptual Training Enhances the P300 Component in Healthy Older Adults (Yang W, Guo A, Li Y, et al., 2018)	China	To determine whether audiovisual perceptual training could induce 'far-transfer' effects in other forms of untrained cognitive processing that older adults were not directly trained in.	Audiovisual spatiotemporal training paradigm and an auditory oddball paradigm; mean accuracy.
Audiovisual binding for speech perception in noise and in aging (Ganesh A, Berthommier F, Schwartz J, 2018)	France	To determine if increased acoustic noise increases the amount of fusion and if increased visual noise would decrease McGurk illusion. Also, to determine if binding evaluates the level of noise within each sensory channel while controlling the weight of each modality in the fusion process.	McGurk effect measured through a syllable monitoring task where participants were asked to monitor for 'ba' or 'da' and press a key as rapidly as possible on a keyboard to indicate detection; mean response time (RT), misses, and proportion of 'ba' responses.
﻿Audiovisual Integration Delayed by Stimulus Onset Asynchrony Between Auditory and Visual Stimuli in Older Adults (Ren Y, Yang W, Nakahashi K, et al., 2017)	Japan	To determine how stimulus onset asynchronies between auditory and visual stimuli modulate audiovisual integration in young and older adults.	audio/visual discrimination task; mean RTs, hit rate, and race model violation (cumulative distribution function, difference probability).
﻿Audiovisual Simultaneity Judgment and Rapid Recalibration throughout the Lifespan (Noel JP, De Niear M, Van der Burg E, et al., 2016)	USA	To explore the changes in audiovisual simultaneity judgment, the ability to rapidly recalibrate to multisensory asynchrony, and the relation between them across the lifespan.	Simultaneity judgement task for complex (audiovisual speech) and simple (beep/flash) stimuli; synchrony detection, temporal window of simultaneity (TWS), point of subjective simultaneity (PSS), rapid recalibration of the the TWS and PSS.
Audiovisual speech in older and younger adults: integrating a distorted visual signal with speech in noise (Gordon M, Allen S, 2009)	USA	To determine whether older and young adults perform similarly on an audiovisual speech detection task with low or high noise. They also aimed determine whether older adults rely on cognitive resources to process multisensory information.	Audiovisual speech integration and recall examined using McGurk stimuli; mean proportion correct, visual enhancement.
Audiovisual temporal discrimination is less efficient with aging: an event-related potential study (Setti A, Finigan S, Sobolewski R, 2011)	Ireland	To compare cerebral function associated with audiovisual TOJ processing in young and older adults using ERPs.	Audiovisual temporal discrimination assessed through the Temporal order judgment (TOJ); mean accuracy.
﻿Auditory and visual information in speech perception: A developmental perspective (Taitelbaum-Swead R, Fostick L, 2016)	Israel	They aimed to test audiovisual speech perception across the life span, while (1) employing a wide range of age groups, (2) using a research paradigm that enables calculation of each modality's contribution to audiovisual integration, (3) studying the developmental effect of context on audiovisual integration, and (4) examining audiovisual speech perception in Hebrew, a language with comparatively…	Audiovisual speech perception task using meaningful and nonsense words; accuracy rate, auditory and visual enhancement.
Auditory and visual lexical neighbourhoods in audiovisual speech perception (Tye-Murray N, Sommers M, Spehar B , 2007)	USA	To test three hypotheses: to determine if a word that has few words in the overlapping regions of the audio and visual neighbourhoods will have a greater likelihood of being recognized correctly in the audiovisual condition than a words that has many words, in adverse listening conditions, (2) whether the density of the acoustic and visual lexical neighbourhoods will predict how well words will b…	Audiovisual speech perception through the manipulation of lexical neighbourhoods; percent word correct.
﻿Auditory perception in the aging brain: the role of inhibition and facilitation in early processing (Stothart G, Kazanina N, 2016)	UK	To determine whether the patterns of age-related change observed in auditory processing extend to audiovisual speech processing. They examined the influence of 'relevant' versus 'distracting' visual info.	Audiovisual speech integration examined using McGurk stimuli; perceiving the illusion and correctly identifying the syllables presented (accuracy).
Auditory-visual speech perception and aging (Cienkowski K, Carney A, 2002)	USA	To assess whether the most significant contribution to audiovisual integration of speech comes from the individual unimodal systems regardless of age or if it's more related to higher-order cognitive function. Further, to determine if integration of auditory and visual speech cues in conflicting conditions (such as those observed in the McGurk effect) is unrelated to lipreading performance regard…	Integration of place and voicing information using the McGurk effect; percentage of key words correctly identified in all the conditions, percentage of syllables identified.
Auditory-visual speech perception and auditory-visual enhancement in normal-hearing younger and older adults (Sommers M, Tye-Murray N, Spehar B, 2005)	USA	To examine the effects of age on the ability to benefit from combining auditory and visual speech information after minimizing differences in unimodal performance. Additionally, to investigate age differences in auditory enhancement and visual enhancement for consonants, words, and sentences. They also aimed to assess whether any observed age effects on auditory enhancement and visual enhancement…	Speech detection (consonants, words, and sentences); percent correct, visual enhancement, auditory enhancement.
﻿Beta-Band Functional Connectivity Influences Audiovisual Integration in Older Age: An EEG Study (Wang L, Wang W, Yan T, et al., 2017)	China	To investigate the functional connectivity in different oscillatory frequency bands during audiovisual integration in young and older adults.	Target detection response time (RT) task for visual, audio, and audiovisual stimuli; race model (cumulative distribution function, CDFs, probability difference curve).
﻿Comparison for younger and older adults: Stimulus temporal asynchrony modulates audiovisual integration (Ren Y, Ren Y, Yang W, et al., 2018)	China	To determine how audiovisual temporal integration processing varies with aging and how the audiovisual interaction pattern was different between audio-leading and audio-lagging visual conditions.	Studied the temporal asynchrony between audio and visual stimuli in an audio/visual discrimination task; mean response times, hit rate, false alarm, sensitivity measures (d'), and response criteria (c).
Cross-modal enhancement of speech detection in young and older adults: does signal content matter? (Tye-Mmurray N, Spehar B, Myerson J, 2011)	USA	To determine whether aging modified, either quantitatively (low-contrast clip of the talker's face) or qualitatively (Lissajous figure), the effect of signal content on cross-modal enhancement.	Speech detection in noise; speech detection thresholds.
﻿Dissociable Effects of Aging and Mild Cognitive Impairment on Bottom-Up Audiovisual Integration (Festa A, Katz A, Ott B, et al., 2017)	USA	To investigate changes in audiovisual speech integration that accompany healthy younger and older adults, compared to patients with mild cognitive impairments and the earliest influence of bottom-up and top-down processes mediating audiovisual integration in these populations.	Audiovisual speech integration examined using McGurk-type stimuli; accuracy rate, visual bias (McGurk effect), and perceptual goodness ratings.
Do age and linguistic background alter the audiovisual advantage when listening to speech in the presence of energetic and informational masking? (Avivi-Rich M, Puka k, Schneider B, 2018)	Canada	To determine how the information content of a masker (noise, babble, speech), as well as the listener's age and/or linguistic competence might affect the degree of release from masking provided by additional visual speech information.	Speech recognition task; percent correct, slopes at 50% threshold, 50% thresholds.
Does audiovisual speech offer a fountain of youth for old ears? An event-related brain potential study of age differences in audiovisual speech perception (Winneke A, Phillips N, 2011)	Canada	To determine the extent to which performance and electrophysiological patterns differ between healthy young and older adults during audiovisual speech perception in noisy environments.	audiovisual speech perception and discrimination task; accuracy, response time (RT), cumulative distribution functions (cumulative probability), auditory and visual enhancement.
﻿Effects of aging and involuntary capture of attention on event-related potentials associated with the processing of and the response to a target stimulus (Cid-Fernandez S, Lindin M, Diaz F, 2014)	Spain	To evaluate the effect of aging on task performance and to evaluate the effect of involuntary capture of attention provoked by the auditory novel stimuli and standard stimuli.	Auditory-visual distraction-attention task and an auditory passive oddball task and a visual active three-stimulus task; mean RT and percentage of hits.
Effects of aging on audio-visual speech integration (Huyse A, Leybaert J, Berthommier F, 2014)	Belgium and France	To determine whether integration abilities of older adults are preserved compared to those of young adults (related to speech perception) and the impact of aging and audiovisual integration of speech in noise by studying the impact of degrading a visual speech cue.	Audiovisual speech through the use of a syllable identification task with audio, visual, audiovisual congruent and incongruent (McGurk) conditions; susceptibility to McGurk effect, speech identification score.
Effects of Repetition Suppression on Sound Induced Flash Illusion With Aging (Sun Y, Liu X, Li B, Sava-Segal C, Wang A, Zhang M, 2020)	China and the USA	To add related stimuli of the auditory modality prior to the presentation of audiovisual stimuli to investigate the effects of repetition suppression before audiovisual stimuli on SIFI.	Sound Induced Flash Illusion (SIFI) with repeated auditory stimuli prior to the appearance of audiovisual stimuli to explore the effect of repetition suppression; susceptibility to the illusion (fewer correct responses broken down by fission and fusion).
﻿Enhanced audiovisual integration with aging in speech perception: a heightened McGurk effect in older adults (Sekiyama k, Soshi T, Sakamoto S, 2014)	Japan	To compare the McGurk effect in young and older adults by comparing their accuracy and speed in unisensory speech perception. The primary purpose was to determine if young-olds with normal hearing use visual information more than younger adults. Further, they aimed to test the visual priming hypothesis - that visual contribution will be larger for those who process visual speech faster than audit…	Audiovisual speech perception task using McGurk-type stimuli; mean accuracy, visual influence (McGurk effect), mean response time (RT).
Enhanced multisensory integration in older adults (Laurienti P, Burdette J, Maldijaian j, 2006)	USA	To evaluate multisensory integration in the elderly using RT measures in a redundant-target discrimination task.	Two-alternative forced-choice discrimination task; mean response time, mean accuracy, log-transformed response time, race model (cumulative probability, probability difference).
Impaired timing of audiovisual events in the elderly (Bedard G, Barnett-Cowan M, 2015)	Canada	To determine age differences between young and older adults in terms of their TBW and PSS and the relation among SJ, TOJ, and stream/bounce tasks.	Temporal processing associated with binding of audiovisual cues measured through the temporal order judgment (TOJ), simultaneity judgment (SJ), and the stream/bounce illusion; temporal binding window, point of subjective simultaneity, synchrony judgment.
﻿Improving the efficiency of multisensory integration in older adults: Audio-visual temporal discrimination training reduces susceptibility to the sound-induced flash illusion (Setti A, Stapleton J, Leahy D, et al., 2014)	Ireland	To train temporal discrimination in older adults and to improve their ability to discriminate the temporal order of inputs across two different modalities, vision and audition, and to show that this improvement generalises to a related, but not trained multisensory integration task.	Temporal order judgment (TOJ) and susceptibility to a multisensory integration task (sound-induced flash illusion; SIFI); frequency of correct responses for the TOJ task, temporal window of integration, proportion of correct responses for the SIFI, sensitivity (d') in detecting flashes with beeps (susceptibility to SIFI).
Increased Functional Brain Network Efficiency During Audiovisual Temporal Asynchrony Integration Task in Aging (Wang B, Li P, Li D, et al., 2018)	China and Japan	To better understand the functional connectivity and brain network efficiencies during audiovisual temporal asynchrony integration in older adults and younger adults.	Auditory and target visual discrimination task; hit race, false alarm rate, race model violations (cumulative distribution function, probability difference).
﻿Individual Differences in Ageing, Cognitive Status, and Sex on Susceptibility to the Sound-Induced Flash Illusion: A Large-Scale Study (Hernandez B, Setti A, Kenny R, Newell F, 2019)	Ireland	To assess whether ageing is associated with changes in multisensory processing, especially susceptibility to SIFI.	Sound Induced Flash Illusion (SIFI) as a measure of audiovisual temporal integration; susceptibility to the illusion (fewer correct responses).
﻿Information processing becomes slower and predominantly serial in aging: Characterization of response-related brain potentials in an auditory-visual distraction-attention task (Cid-Fernadnez S, Lindin M, Diaz F, 2016)	Spain	The aim is to identify correct-related negativity (CRN), pre-response frontal positivity (preRFP), postRFP, and parietalRFP amplitudes in young, middle aged, and older adults in order to determine whether the sequence in which these components appear is the same across the age groups. Further, they aimed to evaluate the effects of attentional capture caused by irrelevant auditory novel stimuli as…	audiovisual distraction-attention task. Included a passive auditory oddball task and a visually active three-stimulus task; mean response time (RT), hits.
Intra-versus intermodal integration in young and older adults (Spehar B, Tye-Murray N, Sommers M, 2008)	USA	To determine whether there is overlap in the processes mediating inter- and intra-modal integration abilities and to determine whether and how some integrative abilities are affected by age and hearing loss.	Speech recognition task; mean percent word correct, monotic and dichotic scores, integration enhancement.
﻿Involuntary capture and voluntary reorienting of attention decline in middle-aged and old participants (Correa-Jaraba K, Cid-Fernandez S, Lindin M, et al., 2016)	Spain	To compare the distracting effects of novel and deviant stimuli on three different age groups: young, middle aged, and older adults. They looked at the effects of aging on various ERP components and on response times (RTs) in response to Go visual stimulus. The also investigated at the effect of involuntary capture of attention on the RTs measured in response to the Go visual stimuli, in each age…	audiovisual distraction-attention task. Included a passive auditory oddball task and an active Go/No-go three-stimuli visual oddball task; mean response times (RTs).
Is inefficient multisensory processing associated with falls in older people? (Setti A, Burke K, Kenny R, 2011)	Ireland	To assess the efficiency with which multisensory integration occurs as a function of aging and the role of multisensory integration and falling risk in older adults. Tested audiovisual integration efficiency in older with and without a history of falling to assess whether the incidence of falling in older adults might be related to a general impairment in multisensory processing.	General multisensory efficiency investigated using the sound induced flash illusion (SIFI); mean percentage of correct responses, proportion of correct responses at varying stimulus onset asynchronies.
Links between temporal acuity and multisensory integration across lifespan (Stevenson R, Baum S, Krueger J, et al., 2018)	Canada and USA	To determine how temporal acuity plays a role in integrative abilities throughout the lifespan.	Temporal acuity and multisensory integration were tested both within and across modalities using the simultaneity Judgment (SJ), temporal order judgment (TOJ) tasks and a phoneme/McGurk illusion task; synchrony/asynchrony judgments, temporal binding window, accuracy, McGurk susceptibility.
﻿Lipreading and audiovisual speech recognition across the adult lifespan: Implications for audiovisual integration (Tye-Murray N, Spehar B, Myerson J, et al., 2016)	USA	To determine whether a separate integration stage is needed to explain age and individual differences in audiovisual speech recognition. Further, aimed to determine whether unimodal performance could account for the audiovisual speech benefit, even in the face of age-related declines in lipreading abilities. Additionally, they examined the effects of the clarity of the visual speech signal on the…	Visual and audiovisual speech recognition task; recognition accuracy (percent of words correct).
Multisensory integration across the senses in young and old adults (Mahoney J, Li P, Oh-Park M, 2011)	USA	To directly compare the effect of multisensory integration across three multisensory pairing (audiovisual, audio-somatosensory, visual-somatosensory) and determine whether multisensory integration varies as a function of age.	Effects of multisensory cues on response time (RT); mean RT, cumulative probability, race model.
﻿Multisensory integration compensates loss of sensitivity of visual temporal order in the elderly (De Boer-Schellekens L, Vroomen J, 2014)	Netherlands	To determine whether the temporal ventriloquist effect and the development of sensitivity of temporal order in auditory, visual, and audiovisual domains changes with age, using the temporal order judgment (TOJ) task.	Audio, visual, and audiovisual temporal order was measured. Additionally, multisensory integration was measured using the 'temporal ventriloquism' phenomenon; just noticeable difference (JND), temporal ventriloquist effect.
Multisensory Integration, Aging, and the Sound-Induced Flash Illusion (DeLoss D, Pierce R, Andersen G, 2013)	USA	To determine age-related differences in perceptual multisensory integration and the role of attention in age-related differences in multisensory integration using the sound-induced flash illusion (Experiment 1) and the go/no-go task.	Multisensory perceptual processing as assessed using the sound-induced flash illusion and the role of attention using the go-no-go task; mean perceived number of flashes, mean perceived number of beeps, susceptibility to the illusion, accuracy for correctly withheld responses (go/no-go), false alarms (go/no-go).
Older adults expend more listening effort than young adults recognizing audiovisual speech in noise (Gosselin P, Gagne J, 2011)	Canada	To quantify and compare the amount of listening effort that young and older normal-hearing adults with normal or corrected to normal vision expend when speech is presented in background noise. Further, they compared the results of Experiment 1 (auditory only) with experiment 2 (audiovisual) to determine the influence that the addition of visual cues have on listening effort.	speech recognition task; proportional dual task cost (pDTC), response time (RT), and accuracy.
Older adults sacrifice response speed to preserve multisensory integration performance (Jones S, Beierholm U, Meijer D, et al., 2019)	UK	To determine how aging impacts the underlying mechanisms that govern multisensory decision making in both speeded and unspeeded contexts.	Sound localization task, where participants indicated the perceived sound location, common - source judgement where participants indicated whether the auditory and visual signals originated from the same location; mean response time (RT), proportion correct, localization (probability of ventriloquist effect) and common-source judgment (probability of same source) responses, and Bayesian outcomes …
﻿Older age results in difficulties separating auditory and visual signals in time (Chan Y, Pianta M, McKendrick A, 2014)	Australia	To determine the impact of aging on audiovisual synchrony perception.	Simultaneity Judgment (SJ) with different sound-lead and sound-lay asynchrony detection thresholds; detection threshold, audiovisual synchrony widow widths, audiovisual asynchrony detection thresholds, asynchrony detection.
﻿One bout of open skill exercise improves cross-modal perception and immediate memory in healthy older adults who habitually exercise (O'Brien J, Ottoboni G, Tessari A, Setti A, 2017)	Ireland and Italy	To assess the effects of one bout of exercise which could either be classified as 'open skill' or 'closed skill' in older adults and compare it with the effects of one session of a sedentary activity. Processes tested were multisensory perception and immediate memory.	Audiovisual perception as measured by the sound induced flash illusion (SIFI); proportion correct (accuracy), and sensitivity changes (d' score - as a measure of susceptibility to the SIFI).
Preserved discrimination performance and neural processing during crossmodal attention in aging (Mishra J, Gazzaley A, 2013)	USA	To investigate the impact of attention on cross-modal performance accuracy and response times (RTs) in aging, simultaneous with the underlying neurophysiology of these interactions as measured by ERPs.	effect of attention on cross-modal discrimination performance; hits, false alarm rates, accuracy, discrimination index (d'), mean response time (RT).
﻿Recognition of asynchronous auditory-visual speech by younger and older listeners: A preliminary study (Gordon-Salant S, Yeni- Komshian G, Fitzgibbons P, et al., 2017)	USA	To assess the separate effects of age and hearing loss on speech recognition at a range of audiovisual asynchronies to determine if older adults and those with hearing impairment are more adversely affected than younger listeners with normal hearing under conditions of auditory and visual temporal misalignment of speech signals. Further, the study assessed recognition performance for synchronous …	Speech recognition and audiovisual asynchrony detection judgment was assessed for sentences and words in audiovisual modalities with varying degrees of auditory lead and lag; recognition accuracy, detection of asynchrony.
﻿Reduced audiovisual recalibration in the elderly (Chan Y, Pianta M, Mckendrick A, 2014)	Australia	To determine whether older adults exhibit altered adaptation to audiovisual synchrony compared to younger adults.	Audiovisual synchrony perception (simultaneity judgment, SJ); synchrony perception, synchrony window (asynchrony discrimination sensitivity), adaptation (recalibration) effect.
Selective attention to spatial and non-spatial visual stimuli is affected differentially by age: Effects on event-related brain potentials and performance data (Talsma D, Kok A, Ridderinkhof K, 2006)	Netherlands	To investigate whether differences in the capacity of the attentional system stay focused on task-relevant stimuli items differ between younger and older adults. They aimed to investigate whether the processes involved in focusing spatial selective attention are affected by age, and if so, to what degree. They aimed to determine whether older adults' ability to focus attention would change when p…	Spatial and non-spatial selective attention task; mean response time (RT), hit rate, false alarms.
Sensory dominance and multisensory integration as screening tools in aging (Murray M, Eardley A, Edginton T, 2018)	Switzerland and UK	To assess differences in unisensory and multisensory processing across healthy young and older adults as well as in adults with mild cognitive impairment.	Detection Response Time (RT); mean RT, sensory dominance, auditory gain on RTs, multisensory gain, race model violation (CDFs, difference probability, and area under the curve).
Simultaneity and Temporal Order Judgments Are Coded Differently and Change With Age : An Event-Related Potential Study (Basharat A, Adams M, Staines W, Barnett-Cowan M, 2018)	Canada	To investigate the behavioural [temporal binding window (TBW), point of subjective simultaneity (PSS)] as well as electrophysiological differences that exist between the Simultaneity Judgment (SJ) and Temporal Order Judgment (TOJ) tasks and between young and older adults.	Simultaneity Judgment (SJ) and Temporal Order Judgment (TOJ); temporal binding window (TBW) and point of subjective simultaneity (PSS).
﻿Spatio-temporal patterns of event-related potentials related to audiovisual synchrony judgments in older adults (Chan Y, Pianta M, Bode S, et al, 2017)	Australia	To compare neural correlates for audiovisual synchrony judgement using EEG in young and older adults. Study also determined if there were differences in the neural mechanisms used to encode audiovisual synchrony judgements, accounting for age differences in unisensory processing.	Simultaneity Judgment (SJ); proportion of synchronous and asynchronous responses, and detection of visual and auditory stimuli.
﻿Study of audiovisual asynchrony signal processing: Robot recognition system of different ages (Ren Y, Yang W, Wu Q, et al., 2016)	Japan and China	To compare performance on the response time (RT) task between young and older adults to determine if visual enhancement observed between the two groups is comparable.	audiovisual discrimination task; hit rate, mean response time (RT), false alarm rate, response enhancement (%).
﻿Susceptibility to a multisensory speech illusion in older persons is driven by perceptual processes (Setti A, Burke K, Kenny R, et al., 2013)	Ireland	To determine whether audiovisual interactions in speech depend on the semantic content of the spoken message utilizing the McGurk effect in young and older adults.	Speech perception assessed using the McGurk illusion; percent responses provided, percent of correct responses, percent of McGurk infused responses.
﻿Task-Specific, Age Related Effects in the Cross-Modal Identification and Localisation of Objects (Barrett M, Newell F, 2015)	Ireland	To assess unisensory and multisensory object and spatial processing in children, adolescents, young adults, and older adults using auditory and visual stimuli. Further, they wanted to determine if age-differences emerged across object identification and object localisation tasks. They tested whether multisensory inputs enhanced either object localisation performance relative to unisensory input a…	audiovisual object identification task and audiovisual object localization task; mean accuracy scores, mean reaction times (RTs) to correct responses, cumulative probability distributions of RTs to correct responses.
﻿Temporal gap between visual and auditory stimuli lessen audiovisual integration in aging under cross-modal attention (Ren Y, Yang W, Takahashi S, et al., 2015)	Japan and China	To determine whether audiovisual facilitation decreases as temporal disparity enlarges in older adults.	Audio/visual discrimination task; mean response times (RTs), hit rate, and race model violation.
Temporal metrics of multisensory processing change in the elderly (Basharat A, Mahoney J, Barnett-Cowan M, 2019)	Canada and USA	To assess the relation between tasks that are most commonly used to measure audiovisual integration [Simultaneity Judgment (SJ), Temporal Order Judgment (TOJ), Response time (RT) tasks] in young and older adults.	Simultaneity Judgment (SJ), Temporal Order Judgment (TOJ), and detection Response Time (RT); temporal binding window (TBW), point of subjective simultaneity (PSS), mean RTs to auditory, visual, and audiovisual stimuli, mean RT, and race model violations (CDFs and difference probability, area under the curve).
﻿Text as a Supplement to Speech in Young and Older Adults (Krull V, Humes L, 2016)	USA	The primary objective was to evaluate the benefit of using text as a supplement to speech understanding in noise.	Speech recognition task; auditory and visual enhancement, text accuracy, and auditory and text bias.
The effect of age on involuntary capture of attention by irrelevant sounds: a test of the frontal hypothesis of aging (Andres P, Parmentier F, Escera C, 2006)	UK and Spain	To test the prefrontal neuronal loss hypothesis of aging using an audiovisual distraction task based on the oddball paradigm to measure the ability of young and older adults to filter irrelevant information.	Audiovisual distraction task based on the oddball paradigm; mean response time (RT), mean proportion of correct response, alertness.
The effect of combined sensory and semantic components on audio-visual speech perception in older adults (Maguinness C, Setti A, Burke K, 2011)	Ireland	To explore the interaction between the cognitive and perceptual processes involved in speech perception and to examine how aging affects these processes.	Audiovisual speech perception by manipulating the reliability and semantics of cues; mean percent correct, mean percent recall, multisensory enhancement.
The effects of blurred vision on auditory visual speech perception in younger and older adults (Legault I, Gagne J, Rhoualem W, 2010)	Canada	To investigate the effect of reduced visual acuity on audiovisual speech recognition for sentences presented in a background noise. In addition, cohort of young and older adults were tested to investigate whether the effects of blurring differ as a function of aging.	Audiovisual speech perception was investigated by reducing visual acuity; mean percent correct, mean percent visual enhancement.
The influence of Aging on Audiovisual Temporal Order Judgements (Fiacconi C, Harvey E, Sekiler A, 2013)	Canada	To determine age-related differences in audiovisual temporal perception (Experiment 1) and to replicate the design of a previous study (Experiment 2) to determine how spatial factors impact temporal perception.	Temporal order judgment (TOJ) where the audio and visual stimuli were presented from the same perceived location and where they were perceived from different locations; just noticeable difference (JND) and point of subjective simultaneity (PSS).
﻿The sound-induced flash illusion reveals dissociable age-related effects in multisensory integration (McGovern D, Roudaia E, Stapleton J, et al., 2014)	Ireland and UK	To determine whether older adults are equally susceptible to fission and fusion illusion and how they compare to younger adults.	Sound Induced Flash Illusion (SIFI) as a measure of audiovisual temporal integration; proportion of incorrect responses, perceptual sensitivity (d'), response bias (c).
Using race model violation to explore multisensory responses in older adults: Enhanced multisensory integration or slower unisensory processing? (Couth S, Gowen E, Poliakoff E, 2018)	UK	To investigate whether enhanced multisensory integration in older adults was due to a greater number of older adults who showed race model violation and/or whether enhancement of multisensory integration was accentuated in those older adults who show race model violation. Another aim of the study was to address the issue of ceiling unisensory response (because older adults are slower than younger…	Detection Response Time (RT) task ; mean RT to auditory, visual, and audiovisual (tactile also included, but not of interest) cues, race model violations (CDFs, difference probability).
Ventriloquist illusion produced with virtual acoustic spatial cues and asynchronous audiovisual stimuli in both young and older individuals (Stawicki M, Majdak P, Baskent D, 2019)	Netherlands and Austria	To assess whether using a modified ventriloquist paradigm (using speech and simple auditory stimuli) would provide a useful tool that is simple to use to investigate audiovisual integration in young and older adults.	Ventriloquist effect using auditory only signal, audiovisual (synchronous and asynchronous) to determine the MAAs (minimum audible angle); MAA was compared with and without visual input.
What you don’t notice can harm you: age-related differences in detecting concurrent visual, auditory, and tactile cues (Pitts B, Sarter N, 2018)	USA	To establish if people can process more than two nonredundant cues that appear concurrently in visual, auditory, and tactile modalities and to investigate how aging and concurrent task demands modulate this multimodal info processing ability.	Detection Response Time (RT) task where participants detected and responded to pairs of visual, auditory or triplets of visual, auditory and tactile stimuli (tactile not of interest); mean response time and accuracy (error rate).

## Sheet: Supplementary_Table_4
Supplementary Table 4. This table provides information regarding the behavioural outcomes of interest. Note that inclusion in one category does not preclude inclusion from another one.
Behavioural outcome of interest	Number of studies
Accuracy or proportion correct, or percent correct	42
Mean or median response time (RT)	32
Race model as a measure of enhancement [may include any or all of: cumulative distribution, difference probability, Area Under the Curve (AUC)]	13
Enhancement (auditory and/or visual for speech perception tasks)	11
Hit rate	10
Temporal Binding Window or Temporal Window of Integration or Just noticeable Difference (TBW/TWI/JND)	10
Synchrony or asynchrony perception	9
Susceptibility to the Sound Induced Flash Illusion (SIFI)	8
False alarm rate	8
Susceptibility to McGurk	7
Sensitivity measure or perceptual sensitivity (e.g., d')	6
Point of Subjective Simultaneity (PSS)	6
Speech recognition thresholds	2
Integration of synchronous and asynchronous flicker and flutter rates	2
Perceived sound location and causal structure	2
Recalibration of the point of subjective simultaneity and the temporal window of simultaneity	2
Response criteria	2
Misses/errors	2
Response bias	1
Minimum audible angle (MAA)	1
Slopes at 50% thresholds	1
Inverse effectiveness score	1
Perceptual goodness ratings	1
Dual task cost	1
Proportion of stream/bounce responses	1
Bayesian outcomes (sensory noise)	1
Auditory and text bias	1
Common source judgement response	1

## Sheet: Supplementary_Table_5
Supplementary Table 5. This table provides details regarding various inclusion criteria that were utilized by the studies included in this scoping review. The percentage is calculated by using the number of studies included in this scoping review that accounted for each criterion. Note: MMSE = Mini-Mental State Examination, MoCA = Montreal Cognitive Assessment, AD = Alzheimer’s disease, PD = Park…
Inclusion Criteria	Number of studies	Percentage (%)
⬥Normal hearing (self-reported or measured)	69	95.83
●Normal vision (self-reported or measured; acuity and/or contrast sensitivity)	66	91.67
■No neurological condition/cognitive disorder (tested using MMSE or MoCA or self-reported)	55	76.39
●Normal vision based on visual acuity cut-off score	37	51.39
■Normal score on the Mini-Mental State Examination (MMSE)	34	47.22
■★No relevant medical/psychiatric condition (including: AD, PD, stroke, epilepsy, neuropathy, seizures, transient ischemic disorder, trauma, unconsciousness, dizziness, depression, working memory impairment, executive memory impairment)	23	31.94
●Objectively measured normal contrast sensitivity score	19	26.39
■Normal score on Montreal Cognitive Assessment (MoCA)	13	18.06
■No severe head injuries (including TBI)	10	13.89
†Naïve participants	10	13.89
⬥No hearing disorders	9	12.5
⬥No hearing aid use (either in general or during the study)	7	9.72
●No vision disorders	7	9.72
†No Substance Abuse	6	8.33
★Didn't have any disease/were in good health	6	8.33
†Vocabulary test (WAIS vocabulary test, verbal IQ, WAIS-22, Mill-Hill), WAIS-V	6	8.33
★Balance disorders/ mobility disfunction/fall risk	4	5.56
†Accuracy met threshold	4	5.56
†Education (e.g., matching with young adults, at least 12 years of education, missing)	3	4.17
●Not colour blind	3	4.17
●Not legally blind	2	2.78
★Didn't have a compromised sense of touch	2	2.78
★No cardiac condition	2	2.78
★No motor sensory deficit	2	2.78
†Not being too slow	1	1.39
†If sex wasn't missing in database	1	1.39
†Unable to comply with instructions	1	1.39
†No musical training (3+ months)	1	1.39
★Didn't have diabetes	1	1.39
■Didn't meet MCI based on Q-MCI	1	1.39
★Didn't have any learning disabilities	1	1.39
⬥No excessive noise exposure	1	1.39
■Normal score on a dementia screening test	1	1.39
†No language disorders	1	1.39
★Normal blood pressure	1	1.39
● = vision criteria, ⬥ = auditory criteria, ■ = cognitive/neurological criteria, ★ = health-related criteria, † = miscellaneous

## Sheet: Supplementary_Table_6
Supplementary Table 6. This table provides details regarding the methods used to assess auditory and visual acuity in the studies included in this scoping review. It lists the criteria each study used to assess auditory and visual acuity (if it was provided) and the questions utilized for self-reported assessment for both the auditory and visual acuity as well. Please note that the numbers are as…
Title	Criteria used to measure auditory acuity	If auditory acuity was self-reported, what questions were asked	Criteria used to measure visual acuity	If visual acuity was self-reported, what questions used
﻿Age-related changes in auditory and visual interactions in temporal rate perception (Brooks C, Anderson A, Roach N, et al., 2015)	Yes: normal hearing was defined as thresholds of ≤ 25 dB for pure tone average for 500,1000, 2000, 4000 Hz.	Questions were not stated	Yes: participants were required to have visual acuity of of 6/7.5 or better in both eyes; achieved with a spectacle prescription with spherical error less than 5 dioptres and astigmatism less than two dioptres.	Questions were not stated
﻿Age-related differences in inhibitory control predict audiovisual speech perception (Dey A, Sommers M, 2015)	Yes: pure-tone air-conduction audiogram measuring thresholds of < 20 dB HL for octave frequencies from 250 - 4000 Hz; pure tone average obtained for each ear for all participants.	Questions were not stated	Didn't measure in the lab	Questions were not stated
﻿Age-related hearing loss increases cross-modal distractibility (Puschmann S, Sandmann P, Bendixen A, 2014)	Yes: pure tone audiogram test with normal hearing defined as hearing loss of <25 dB in both low (125-1500 Hz) and high frequency (2000-8000 Hz).	Questions were not stated	Didn't measure in the lab	Questions were not stated
Age-related multisensory enhancement in a simple audiovisual detection task (Peiffer A, Mozolic J, Hugenschmidt C, 2007)	Yes: Screened for hearing loss (50 dB) at 1000-2000 Hz.	Questions were not stated	Yes: excluded if vision loss was worse than 20/40.	Questions were not stated
Age-related multisensory integration elicited by peripherally presented audiovisual stimuli (Wu J, Yang W, Gao Y, 2012)	Didn't measure in the lab	Questions were not stated	Didn't measure in the lab	Questions were not stated
Age-related sensory decline mediates the Sound-Induced Flash Illusion: Evidence for reliability weighting models of multisensory perception (Hirst R, Setti A, Kenny R, 2019)	Didn't measure in the lab	Is your hearing (with or without a hearing appliance): excellent, very good, good, fair, poor? Or don't know (if don't know they excluded).	Yes: visual acuity measured using early treatment diabetic retinopathy study (ETDRS) LogMAR chart AND contrast sensitivity also assessed.	Is your vision: excellent, very good, good, fair, poor or are you registered as legally blind?
Ageing effects on the attention demands of walking (Sparrow W, Bradsshaw E, Lamoureux E, 2002)	Didn't measure in the lab	Questions were not stated	Didn't measure in the lab	Questions were not stated
Aging and audio-visual and multi-cue integration in motion (Roudaia E, Sekuler A, Bennett P, 2013)	Yes: older adults completed a short hearing test to determine either they could successfully hear the sound stimuli. 10 sounds were played, and participants were asked to press the spacebar as soon as they heard the sound.	Questions were not stated	Yes: near and far visual acuity screened using Snellen acuity. All participants had Snellen acuity of 20/30 or better and Pelli-Robson contrast sensitivity measure also revealed good sensitivity.	Questions were not stated
Aging Effect on Audiovisual Integrative Processing in Spatial Discrimination Task (Zou Z, Chau B, Ting K et al., 2017)	Participants needed to be able to differentiate the audial stimuli.	Questions were not stated	Standard logarithmic visual acuity chart test with acuity > 0.8.	Questions were not stated
Aging Impairs Audiovisual Facilitation of Object Motion Within Self-Motion (Roudaia E, Calabro F, Vaina L, 2018)	Yes: older adults were screened with the Hughson Westlake pure tone audiometry tests and those classified as having hearing impairment in at least one ear were not recruited.	Questions were not stated	Yes: all participants were screened to have at least 6/9 or better Snellen acuity and normal contrast sensitivity (M = 1.99 log contrast) on Pelli-Robson contrast sensitivity test.	Questions were not stated
﻿Aging increases distraction by auditory oddballs in visual, but not auditory tasks (Leiva A, Parmentier F, Andres P, 2015)	Didn't measure in the lab	Questions were not stated	Didn't measure in the lab	Questions were not stated
Aging, audiovisual integration and the principle of inverse effectiveness (Tye-Mmurray N, Spehar B, Sommers M, 2010)	Yes: participants' hearing acuity was determined by averaging the pure-tone thresholds (PTAs) for 0.5, 1.0, and 2.0 kHz. The PTA for the better ear was used as the indicator of hearing acuity. Further, participants' speech discrimination was assessed using percent words correct with the W-22-word lists presented at 35dB above their PTA. No differences found between young and older adults.	Questions were not provided but participants were asked over the phone if they had any uncorrected hearing problems.	Yes: all participants were screened to have at least 20/40 visual acuity using the Snellen eye chart and normal contrast sensitivity of 1.8 or better using the Pelli-Robson contrast sensitivity chart.	Questions were not provided but participants were asked over the phone if they had any serious vision problems.
Audio-Visual Spatiotemporal Perceptual Training Enhances the P300 Component in Healthy Older Adults (Yang W, Guo A, Li Y, et al., 2018)	Didn't measure in the lab	Questions were not stated	Didn't measure in the lab	Questions were not stated
Audiovisual binding for speech perception in noise and in aging (Ganesh A, Berthommier F, Schwartz J, 2018)	Yes: measured for older adults (in Experiment 2 only): audiometric thresholds obtained at octave intervals from 250-8000 Hz; average threshold ≤ 25 dB HL (500-2000 Hz) and 35-40 dB in higher frequencies.	Yes: no questions mentioned but used the speech, spatial, and qualities of hearing scale (self-reported) questionnaire to assess how effectively auditory information is being processed in various everyday events.	Didn't measure in the lab	Questions were not stated
﻿Audiovisual Integration Delayed by Stimulus Onset Asynchrony Between Auditory and Visual Stimuli in Older Adults (Ren Y, Yang W, Nakahashi K, et al., 2017)	Didn't measure in the lab	Questions were not stated	Didn't measure in the lab	Questions were not stated
﻿Audiovisual Simultaneity Judgment and Rapid Recalibration throughout the Lifespan (Noel JP, De Niear M, Van der Burg E, et al., 2016)	Didn't measure in the lab	Questions were not stated	Didn't measure in the lab	Questions were not stated
Audiovisual speech in older and younger adults: integrating a distorted visual signal with speech in noise (Gordon M, Allen S, 2009)	Yes: audiometric thresholds for 250-4000 Hz frequencies. older adults with no hearing loss up to 2000 Hz (20 dB HL or better) were accepted with the condition that they could not have more than moderate hearing loss at 4000 Hz (35 dB HL or better) and hearing loss difference between the two ears could never exceed 10 dB.	Questions were not stated	Yes: both near and far visual acuities were tested. The participants had to demonstrate vision of 20/40 or better for both eyes. younger adults had near visual acuity of M = 20/16 and older adults had near visual acuity of M = 20/20. Younger adults had far visual acuity of 20/20 while older adults had far visual acuity of 20/20. Participants were also tested on visual contrast acuity and had to d…	Questions were not stated
Audiovisual temporal discrimination is less efficient with aging: an event-related potential study (Setti A, Finigan S, Sobolewski R, 2011)	Yes: Hughson-Westlake audiometer. No further info provided; seems like this was done only for older adults.	Questions were not stated	Yes: visual acuity was assessed using the LogMAR scale (M = .08) and contrast sensitivity measured through the Pelli-Robson chart (M = 1.70).	Questions were not stated
﻿Auditory and visual information in speech perception: A developmental perspective (Taitelbaum-Swead R, Fostick L, 2016)	Yes: young adults (20-30 yrs) had pure tone air conduction thresholds less than 15 dB HL bilaterally for frequencies from 250 to 4000 Hz. While older adults (65-80 yrs) were screened for age normal hearing at 500, 1000, 2000 and 4000 Hz.	Questions were not stated	Didn't measure in the lab	Questions were not stated
Auditory and visual lexical neighbourhoods in audiovisual speech perception (Tye-Murray N, Sommers M, Spehar B , 2007)	Yes: all older adults were screened for hearing acuity via pure tone audiometer. Only older adults with a pure tone average (PTA) between 30 and 55 dB HL (tested at 500, 1000, and 2000 Hz) were included in the normal hearing group. Participants with inter-octave slopes greater than 15 dB at frequencies 500 and 4000 Hz were screened out.	Questionnaire where participants indicated that they had good or excellent hearing; but questions not provided	Yes: only those participants with visual acuity or corrected acuity equal to or better than 20/40 using the standard Snellen eye chart and contrast sensitivity better than 1.8 as assessed with the Pelli-Robison contrast sensitivity chart were included.	Questions were not stated
﻿Auditory perception in the aging brain: the role of inhibition and facilitation in early processing (Stothart G, Kazanina N, 2016)	Yes: participants' hearing thresholds were assessed using a Bekesy threshold procedure.	Questions were not stated	Didn't measure in the lab	Questions were not stated
Auditory-visual speech perception and aging (Cienkowski K, Carney A, 2002)	Yes: hearing thresholds were measured at octave intervals of 500 - 8000 Hz bilaterally. HLs were considered normal if thresholds were better than 20 dB HL bilaterally at all testing frequencies. Older adults had hearing thresholds of ≤ 35 dB HL for the frequencies from 500-3000 Hz. At 6000 and/or 8000 HZ, all participants except 2 of them, showed some degree of hearing loss.	Questions were not stated	Yes: both visual acuity and contrast sensitivity were measured. Snellen chart placed at a distance of 20 feet was used and visual acuity was considered normal if participants achieved a score of 20/25. The Pelli-Robson chart set at a distance of 3 meters was used to determine contrast sensitivity. Contrast sensitivity measure of 1.80 was considered normal.	Questions were not stated
Auditory-visual speech perception and auditory-visual enhancement in normal-hearing younger and older adults (Sommers M, Tye-Murray N, Spehar B, 2005)	Yes: pure-tone air conduction thresholds were obtained from 250-4000 Hz. Participants whose threshold exceeded 20 dB HL were excluded. Participants with asymmetric HL operationalized as greater than 10 dB threshold difference between the two ears at any of the test frequencies were excluded.	Questions were not stated	Yes: visual acuity was tested and those with scores higher than 20/40 on the Snellen eye chart were excluded. Pelli-Robson contrast sensitivity test was used and those who scored higher than 1.8 were excluded.	Questions were not stated
﻿Beta-Band Functional Connectivity Influences Audiovisual Integration in Older Age: An EEG Study (Wang L, Wang W, Yan T, et al., 2017)	Didn't measure in the lab	Questions were not stated	Didn't measure in the lab	Questions were not stated
﻿Comparison for younger and older adults: Stimulus temporal asynchrony modulates audiovisual integration (Ren Y, Ren Y, Yang W, et al., 2018)	yes: using a RION audiometer; criteria not specified just that all participants had normal hearing.	Questions were not stated	Yes: measured using a Japanese eye chart; no criteria specified, just that all participants had normal vision.	Questions were not stated
Cross-modal enhancement of speech detection in young and older adults: does signal content matter? (Tye-Mmurray N, Spehar B, Myerson J, 2011)	Yes: pure-tone testing for both young and older adults where all participants had pure tone average thresholds of <30 dB (based on threshold for 500, 1000, and 2000 Hz).	Questions were not stated	Yes: both young and older adults had normal or corrected-to-normal visual acuity of 20/30 or better (assessed using a Snellen chart).	Questions were not stated
﻿Dissociable Effects of Aging and Mild Cognitive Impairment on Bottom-Up Audiovisual Integration (Festa A, Katz A, Ott B, et al., 2017)	Yes: participants needed to obtain overall accuracy of 75% and 80% in the audio-alone and congruent conditions; otherwise, they were excluded.	Questions were not stated	Didn't measure in the lab	Questions were not stated
Do age and linguistic background alter the audiovisual advantage when listening to speech in the presence of energetic and informational masking? (Avivi-Rich M, Puka k, Schneider B, 2018)	Yes: pure-tone air conduction thresholds where participants were required to have pure-tone air-conduction thresholds of 25 dB HL or lower between 0.25 and 3 KHz in both ears.	Questions were not stated	Yes: measured near acuity and contrast sensitivity using LogMar acuity and functional acuity contrast test (FACT). All participants were required to have near acuity of 20/32 or better in both eyes.	Questions were not stated
Does audiovisual speech offer a fountain of youth for old ears? An event-related brain potential study of age differences in audiovisual speech perception (Winneke A, Phillips N, 2011)	Yes: auditory acuity was measured using pure tone averages (PTA). Average hearing threshold for frequencies of 500, 1000, and 2000 Hz were measured. older adults had PTA of 12.7 and younger adults had PTA of 6.2. Only participants with PTA below 20 dB and PTA differences between the left and right ear of 10 dB or less were included.	Questions were not stated	Yes: visual contrast sensitivity was screened using the MARS letter contrast sensitivity test where older adults had a MARS score of 1.6 and younger adults had a MARS score of 1.7. Both groups had age-appropriate and clinically normal sensitivity scores.	Questions were not stated
﻿Effects of aging and involuntary capture of attention on event-related potentials associated with the processing of and the response to a target stimulus (Cid-Fernandez S, Lindin M, Diaz F, 2014)	Didn't measure in the lab	Questions were not stated	Didn't measure in the lab	Questions were not stated
Effects of aging on audio-visual speech integration (Huyse A, Leybaert J, Berthommier F, 2014)	Yes: pure-tone thresholds for 250-4000Hz were tested, where participants had no hearing loss up to 2000 Hz (20 dB HL or better) and no more than mild hearing loss at 4000 Hz (35 dB HL or better).	Questions were not stated	Didn't measure in the lab	Questions were not stated
Effects of Repetition Suppression on Sound Induced Flash Illusion With Aging (Sun Y, Liu X, Li B, Sava-Segal C, Wang A, Zhang M, 2020)	Didn't measure in the lab	Questions were not stated	Didn't measure in the lab	Questions were not stated
﻿Enhanced audiovisual integration with aging in speech perception: a heightened McGurk effect in older adults (Sekiyama k, Soshi T, Sakamoto S, 2014)	Yes: participants were screened for normal hearing where the threshold was set to ≤ 25 dB HL, averaged over 500, 1000, 2000, 4000 Hz.	Questions were not stated	Didn't measure in the lab	Questions were not stated
Enhanced multisensory integration in older adults (Laurienti P, Burdette J, Maldijaian j, 2006)	Yes: participants who could hear 1000-2000 Hz at an intensity of 40 dB using an audioscope or at an intensity of 55 dB using a digital audiometer were included.	Questions were not stated	Yes: modified Snellen visual acuity examination was performed for each eye (with corrective lenses if necessary), and each subject had to perform at 20/40 or better. Colour blindness was also tested using the concise edition of Ishihara's test for colour-blindness (a score of ≤ 7 was used as an exclusion criteria).	Questions were not stated
Impaired timing of audiovisual events in the elderly (Bedard G, Barnett-Cowan M, 2015)	Didn't measure in the lab	Self-report if they have normal to corrected-to-normal vision (yes/no).	Didn't measure in the lab	Self-report if they have normal to corrected-to-normal vision (yes/no).
﻿Improving the efficiency of multisensory integration in older adults: Audio-visual temporal discrimination training reduces susceptibility to the sound-induced flash illusion (Setti A, Stapleton J, Leahy D, et al., 2014)	Didn't measure in the lab	Questions were not stated	Yes: Visual acuity was measured using LogMar, and contrast sensitivity was measured using the Pelli-Robson chart. Control group LogMAR (M = 0.0036) and training group (M = 0.005). Contrast sensitivity: control (M = 1.68) and training group (M = 1.77).	Questions were not stated
Increased Functional Brain Network Efficiency During Audiovisual Temporal Asynchrony Integration Task in Aging (Wang B, Li P, Li D, et al., 2018)	Didn't measure in the lab	Questions were not stated	Didn't measure in the lab	Questions were not stated
﻿Individual Differences in Ageing, Cognitive Status, and Sex on Susceptibility to the Sound-Induced Flash Illusion: A Large-Scale Study (Hernandez B, Setti A, Kenny R, Newell F, 2019)	Didn't measure in the lab	Is your hearing with or without a hearing appliance: excellent, very good, good, fair, poor?	Didn't measure in the lab	Is your vision: excellent, very good, good, fair, poor or are you registered as legally blind?
﻿Information processing becomes slower and predominantly serial in aging: Characterization of response-related brain potentials in an auditory-visual distraction-attention task (Cid-Fernadnez S, Lindin M, Diaz F, 2016)	Didn't measure in the lab	Questions were not stated	Didn't measure in the lab	Questions were not stated
Intra-versus intermodal integration in young and older adults (Spehar B, Tye-Murray N, Sommers M, 2008)	Yes: participants were screened to include only those with pure tone average threshold values at 500, 1000, and 2000Hz at or below 55 dB HL in each ear (includes hearing impaired older adults). Younger adult PTA: 4.9 dB, older adults considered to have normal hearing PTA: M = 15.1 (normal if PTAs were at or below 25 dB). Participants with inter-octave slopes greater than 15 dB at frequencies betw…	Questions were not stated	Yes: participants were also screened to include those with visual acuity equal to or better than 20/40 using the standard Snellen chart and contrast sensitivity better than 1.8 as assessed with the Pelli-Robison contrast sensitivity chart.	Questions were not stated
﻿Involuntary capture and voluntary reorienting of attention decline in middle-aged and old participants (Correa-Jaraba K, Cid-Fernandez S, Lindin M, et al., 2016)	Didn't measure in the lab	Questions were not stated	Didn't measure in the lab	Questions were not stated
Is inefficient multisensory processing associated with falls in older people? (Setti A, Burke K, Kenny R, 2011)	Yes: frequencies of 1000-2000-3000 Hz were tested using the Hughson-Westlake test. Healthy older adults achieved a mean score of 17 dB at these frequencies.	Questions were not stated	Yes: visual acuity and contrast sensitivity measured using the LogMar test and Pelli-Robson contrast test respectively. The mean LogMar score was 0.05 and the mean contrast score was 1.73 in healthy older adults.	Questions were not stated
Links between temporal acuity and multisensory integration across lifespan (Stevenson R, Baum S, Krueger J, et al., 2018)	Didn't measure in the lab	Questions were not stated	Didn't measure in the lab	Questions were not stated
﻿Lipreading and audiovisual speech recognition across the adult lifespan: Implications for audiovisual integration (Tye-Murray N, Spehar B, Myerson J, et al., 2016)	Yes: pure tone average test where normal hearing was measured at 500, 1000, 2000 Hz in the better ear and participants were screened to include only those with age-appropriate hearing (≤ 25 for 66-80 year olds). Speech recognition was assessed using a 50 word list from the W-22 in each ear level of 35 dB.	Questions were not stated	Yes: near visual acuity screened and those with acuities of 20/40 or better on the Eger Near Point Equivalent Card were included. Contrast sensitivity was assessed using Pelli-Robsons contrast sensitivity chart.	Questions were not stated
Multisensory integration across the senses in young and old adults (Mahoney J, Li P, Oh-Park M, 2011)	Yes: a computerized tone-emitting otoscope that delivered lateral and bilateral 20, 25, 40 dB tones at 500, 1000, 2000, and 4000 Hz was employed to assess hearing loss. The cut-off or averages were not reported - just state participants were excluded if they had severe hearing disturbances.	self-administered hearing handicap inventory for the elderly (HHIE-S) questionnaire; this is meant to measure the degree of social and emotional handicap from hearing loss - scores on the HHIE-S range from 0 (no handicap) to 40 (maximum handicap).	Yes: all participants had normal or corrected to normal visual acuity (better or equal to 20/40) as measured by a Snellen eye chart.	Questions were not stated
﻿Multisensory integration compensates loss of sensitivity of visual temporal order in the elderly (De Boer-Schellekens L, Vroomen J, 2014)	Didn't measure in the lab	Questions were not stated	Didn't measure in the lab	Questions were not stated
Multisensory Integration, Aging, and the Sound-Induced Flash Illusion (DeLoss D, Pierce R, Andersen G, 2013)	Yes: a custom hearing test where participants had to get 8 trials in a row correct of number of beeps presented in order to be eligible for the study.	Questions were not stated	Yes: all participants demonstrated equal to or better than 0.40 LogMAR visual acuity, and equal to or better than 1.00 contrast sensitivity.	Questions were not stated
Older adults expend more listening effort than young adults recognizing audiovisual speech in noise (Gosselin P, Gagne J, 2011)	Yes: hearing sensitivity was assessd and defined as ≤ 25 dB HL at octave frequencies between 0.25 and 2.0 KHz as well as at 3 KHz in both ears.	Questions were not stated	Yes: vision was assessed using the Sloan letters chart at a distance of 3 meters where normal or corrected to normal vision was defined as 6/12 or better on the chart.	Questions were not stated
Older adults sacrifice response speed to preserve multisensory integration performance (Jones S, Beierholm U, Meijer D, et al., 2019)	Yes: a spatial hearing performance test where participants were presented with white noise bursts on right or left side of the screen and participants pressed a button to indicate the side.	Questions were not stated	Yes: a basic visual spatial perception test where participants were presented with visual stim on right or left side of the screen and participants pressed a button to indicate the side.	Questions were not stated
﻿Older age results in difficulties separating auditory and visual signals in time (Chan Y, Pianta M, McKendrick A, 2014)	Yes: normal hearing defined as having audiometric thresholds less than 35 dB HL at 4KHz and less than 25 dB HL at all other frequencies (.25, .5, 1. and 2 KHz).	Questions were not stated	Yes: normal or corrected to normal visual acuity defined as ≧ 6/7.5).	Questions were not stated
﻿One bout of open skill exercise improves cross-modal perception and immediate memory in healthy older adults who habitually exercise (O'Brien J, Ottoboni G, Tessari A, Setti A, 2017)	Didn't measure in the lab	Is your hearing (with or without a hearing appliance): excellent, very good, good, fair, poor? Or don't know (excluded if they didn't know).	Didn't measure in the lab	Is your vision: excellent, very good, good, fair, poor? Or don't know (excluded if they didn't know).
Preserved discrimination performance and neural processing during crossmodal attention in aging (Mishra J, Gazzaley A, 2013)	Yes: hearing tested in both ears in the 250 Hz - 6 kHz frequency range as estimated by an audiometer application called Uhear. Individuals with poorer hearing sensitivities than in the 'mild loss' range as per Uhear results, were excluded from the study, thus controlling for presbycusis.	Participants completed a 12 multiple choice questionnaire to document no hearing problems in daily life situations.	Yes: Snellen chart was used to screen for normal vision; no other info provided.	Questions were not stated
﻿Recognition of asynchronous auditory-visual speech by younger and older listeners: A preliminary study (Gordon-Salant S, Yeni- Komshian G, Fitzgibbons P, et al., 2017)	Yes: pure-tone detection thresholds ≤ 20 dB hearing level (HL) from 250 to 4000 Hz.	Questions were not stated	Didn't measure in the lab	Questions were not stated
﻿Reduced audiovisual recalibration in the elderly (Chan Y, Pianta M, Mckendrick A, 2014)	Yes: audiometer with headphones where normal hearing was defined as having audiometric thresholds of less than 35 dB at 4KHz and less than 25 dB at all other frequency (.25, .5, 1, 2 kHz).	Questions were not stated	Yes: having normal or corrected to normal vision of 6/7.5 or better.	Questions were not stated
Selective attention to spatial and non-spatial visual stimuli is affected differentially by age: Effects on event-related brain potentials and performance data (Talsma D, Kok A, Ridderinkhof K, 2006)	Yes: all participants were screened to have good hearing as assessed through an on-site examination by an expert; no further details provided.	Questions were not stated	Yes: all participants had normal or corrected to normal visual acuity as measured by a Snellen eye chart; no further details provided.	Questions were not stated
Sensory dominance and multisensory integration as screening tools in aging (Murray M, Eardley A, Edginton T, 2018)	Yes: participants performance on the detection task on the auditory trials was evaluated and those with <90% accuracy were excluded.	Questions were not stated	Didn't measure in the lab	Questions were not stated
Simultaneity and Temporal Order Judgments Are Coded Differently and Change With Age : An Event-Related Potential Study (Basharat A, Adams M, Staines W, Barnett-Cowan M, 2018)	Didn't measure in the lab	Self-reported if they had normal to corrected-to-normal hearing (yes/no).	Didn't measure in the lab	Self-reported if they had normal to corrected-to-normal vision (yes/no).
﻿Spatio-temporal patterns of event-related potentials related to audiovisual synchrony judgments in older adults (Chan Y, Pianta M, Bode S, et al, 2017)	Yes: no more than 35 dB HL at 4KHz and no more than 25 dB HL at 0.25, 0.5, 1, and 2 KHz.	Questions were not stated	Yes: normal or corrected to normal visual acuity (≧ 6/7.5), spherical and cylindrical correction between ±5D and ±2D respectively and no ocular disease.	Questions were not stated
﻿Study of audiovisual asynchrony signal processing: Robot recognition system of different ages (Ren Y, Yang W, Wu Q, et al., 2016)	Didn't measure in the lab	Questions were not stated	Didn't measure in the lab	Questions were not stated
﻿Susceptibility to a multisensory speech illusion in older persons is driven by perceptual processes (Setti A, Burke K, Kenny R, et al., 2013)	Yes: Hughson Westlake test with Kamplex BA 25 screening audiometer to assess whether or not hearing was within normal range for age (3000-4000 Hz was 16.5dB in left ear and 15 dB in right ear); young adults self-reported.	Questions were not stated	Yes: LogMAR testing to assess normal or corrected to normal vision (logMAR mean = 0.05); young adults self-reported only.	Questions were not stated
﻿Task-Specific, Age Related Effects in the Cross-Modal Identification and Localisation of Objects (Barrett M, Newell F, 2015)	Didn't measure in the lab	Questions were not stated	Yes: a score of 0.2 or lower was considered normal; near LogMar (0.09), far LogMar (0.03), and Pelli-Robson contrast (1.98) tests conducted only for older adults.	Questions were not stated
﻿Temporal gap between visual and auditory stimuli lessen audiovisual integration in aging under cross-modal attention (Ren Y, Yang W, Takahashi S, et al., 2015)	Didn't measure in the lab	Questions were not stated	Didn't measure in the lab	Questions were not stated
Temporal metrics of multisensory processing change in the elderly (Basharat A, Mahoney J, Barnett-Cowan M, 2019)	Didn't measure in the lab	Self-reported if they had normal to corrected-to-normal hearing (yes/no).	Didn't measure in the lab	Self-reported if they had normal to corrected-to-normal vision (yes/no).
﻿Text as a Supplement to Speech in Young and Older Adults (Krull V, Humes L, 2016)	Yes: younger adults: air-conduction thresholds 15 dB HL at 250 - 8000 Hz; Older Adults: 25 dB HL through 4000 Hz.	Questions were not stated	Didn't measure in the lab	Questions were not stated
The effect of age on involuntary capture of attention by irrelevant sounds: a test of the frontal hypothesis of aging (Andres P, Parmentier F, Escera C, 2006)	Didn't measure in the lab	Questions were not stated	Didn't measure in the lab	Questions were not stated
The effect of combined sensory and semantic components on audio-visual speech perception in older adults (Maguinness C, Setti A, Burke K, 2011)	Yes: hearing was assessed using the Hughson Westlake audiometer test and older adults needed to fall within the normal range to participate.	Questions were not stated	Yes: visual acuity measured using the LogMAR test where the mean LogMAR score for older adults was 0.03.	Questions were not stated
The effects of blurred vision on auditory visual speech perception in younger and older adults (Legault I, Gagne J, Rhoualem W, 2010)	Yes: hearing sensitivity was tested between 250 Hz - 3000 Hz and all participants had normal hearing sensitivity of ≤ 25 dB at those frequencies in both ears.	Questions were not stated	Yes: visual acuity was measured using the Snellen chart positioned at a distance of 1 m from the participant. All participants had normal or corrected to normal 6/6 visual binocular acuity. older adults were recruited from school of optometry and had normal results on the following tests as well: refraction, visual field, retinoscopy, binocular fusion, lens examination, and blood pressure.	Questions were not stated
The influence of Aging on Audiovisual Temporal Order Judgements (Fiacconi C, Harvey E, Sekiler A, 2013)	Didn't measure in the lab	Questions were not stated	Yes: snellen acuity for near and far distnaces was assessed. All participants had normal or corrected-to-normal near (older: M = .98; younger adults: M = 1.46) and far (older: M = .97; younger adults: M = 1.38) acuities.	Questions were not stated
﻿The sound-induced flash illusion reveals dissociable age-related effects in multisensory integration (McGovern D, Roudaia E, Stapleton J, et al., 2014)	Yes: Hughson Westlake test with Kamplex BA 25 screening audiometer to assess whether or not hearing was within normal range for age.	Questions were not stated	Yes: acuity for near and far ranges measured in older adults using the SLOAN two sided ETDRS near vision and the 4 m 200 series revised ETDRS charts. Contrast sensitivity measured using Pelli-Robson contrast sensitivity test.	Questions were not stated
Using race model violation to explore multisensory responses in older adults: Enhanced multisensory integration or slower unisensory processing? (Couth S, Gowen E, Poliakoff E, 2018)	Yes: pure-tone audiometry where participants were required to be able to hear 1000-2000 Hz at an intensity of 40 dB HL in either ear.	Questions were not stated	Yes: all participants demonstrated equal to or better than 6/12 (20/40) visual acuity, with or without correction as assessed through the Snellen chart.	Questions were not stated
Ventriloquist illusion produced with virtual acoustic spatial cues and asynchronous audiovisual stimuli in both young and older individuals (Stawicki M, Majdak P, Baskent D, 2019)	Yes: thresholds lower than or equal to 25 dB HL at the audiometric test frequencies of .25, .5, 1, 2, and 4 KHz for both ears - measured with a standard clinical audiometry procedure. None of the older adults showed hearing threshold deficits larger than 20 dB, thus they were all within normal hearing limits.	Questions were not stated	Yes: participants were asked to identify the visual 'catch stimulus' in a 3x3 grid where the other 8 stimuli were in the 'normal' condition. Participants were seated at a 1.5m distance and had to do this task correctly three times before being able to participate.	Questions were not stated
What you don’t notice can harm you: age-related differences in detecting concurrent visual, auditory, and tactile cues (Pitts B, Sarter N, 2018)	Didn't measure in the lab	Questions were not stated	Didn't measure in the lab	Questions were not stated

## Sheet: Supplementary_Table_7
Supplementary Table 7. This table provides a summary of the main results reported for young and older adults reported in each paper included in this scoping review. Note that some studies only tested older adults and thus no results are reported regarding younger adults for those particular studies. Articles are sorted alphabetically and numbered according to their location in the bibliography in…
Title	Important Results
﻿Age-related changes in auditory and visual interactions in temporal rate perception (Brooks C, Anderson A, Roach N, et al., 2015)	Reliability based weighting of temporal rate is preserved in older adults as they are able to resolve intersensory conflict in perceived rate through partial integration of asynchronous auditory and visual temporal rates. However, older adults are not able to benefit from audiovisual rate synchrony like younger adults when discriminating changes in temporal rate. In everyday conditions where age-…
﻿Age-related differences in inhibitory control predict audiovisual speech perception (Dey A, Sommers M, 2015)	Younger adults exhibited better inhibitory control and higher identification of words performance compared to older adults. A significant relation was found between identification of hard words and the stroop interference task for older adults which did not exist for younger adults. These results indicate that both hearing and cognition contribute to age-related differences in audiovisual speech …
﻿Age-related hearing loss increases cross-modal distractibility (Puschmann S, Sandmann P, Bendixen A, 2014)	While healthy older adults performed comparably to younger adults, older adults with moderate high-frequency hearing loss, showed greater error rates when confronted with distracting cross-modal stimulation. Further analysis showed that cross-modal visual distractibility in the auditory task increased with the degree of high-frequency hearing loss.
Age-related multisensory enhancement in a simple audiovisual detection task (Peiffer A, Mozolic J, Hugenschmidt C, 2007)	Older adults showed faster RTs to multisensory (audio-visual) compared to younger adults. Further, older adults showed significantly greater multisensory enhancement compared to younger adults.
Age-related multisensory integration elicited by peripherally presented audiovisual stimuli (Wu J, Yang W, Gao Y, 2012)	The time window of audiovisual facilitation was longer and more delayed in older adults compared to younger adults when the stimuli were presented peripherally. Older adults responded more slowly, however they responded faster with AV stimuli. These results indicate that peripheral resolution decreases with age.
Age-related sensory decline mediates the Sound-Induced Flash Illusion: Evidence for reliability weighting models of multisensory perception (Hirst R, Setti A, Kenny R, 2019)	SIFI susceptibility increases with age and is influenced, not accounted for by age-related changes in unsensory abilities. SIFI is mediated by visual acuity and self-reported hearing, where better scores on these measures predicted reduced and stronger SIFI susceptibility respectively. The relation between age and SIFI remained significant even when mediators were accounted for.
Ageing effects on the attention demands of walking (Sparrow W, Bradsshaw E, Lamoureux E, 2002)	Mean no-walk-baseline RTs for auditory and visual cues were not different between younger and older adults. RTs increased for for both younger and older adults in all walking conditions relative to baseline, indicating the attentional cost of walking. Older adults had similar RTs to the auditory but not the visual and audiovisual walking conditions compared to younger adults.
Aging and audio-visual and multi-cue integration in motion (Roudaia E, Sekuler A, Bennett P, 2013)	Older adults were less likely to perceive bouncing when a sharp sound was presented with the coincidence of the two disks compared to younger adults. Further, when an occluder was presented for a longer period of time, it promoted the perception of streaming in both younger and older adults, however, a brief occluder only promoted the perception of a bounce in younger adults. These results did no…
Aging Effect on Audiovisual Integrative Processing in Spatial Discrimination Task (Zou Z, Chau B, Ting K et al., 2017)	Younger adults showed faster RTs in all the conditions (audio, visual, and audiovisual). However, older adults showed a greater extent of improvement in the multisensory condition compared to younger adults. Older participants relied more on the visual modality to achieve greater ability for stimulus evaluation, which improved their performance.
Aging Impairs Audiovisual Facilitation of Object Motion Within Self-Motion (Roudaia E, Calabro F, Vaina L, 2018)	Younger adults had higher target detection accuracy in the audiovisual compared to visual condition at the slowest speed level. Older participants showed no improvement in the target detection accuracy in the presence of the sound (audiovisual condition) at any of the speeds (slow or faster). Further, older adults showed significantly poorer target detection accuracy at all speeds compared to you…
﻿Aging increases distraction by auditory oddballs in visual, but not auditory tasks (Leiva A, Parmentier F, Andres P, 2015)	Longer RTs were found for the deviant compared to the standard sounds for both younger and older adults. A distraction effects were observed in the cross-modal task but not in the unimosal task in older adults suggesting that aging might affect the processes involved in switching attention across modalities.
Aging, audiovisual integration and the principle of inverse effectiveness (Tye-Mmurray N, Spehar B, Sommers M, 2010)	Neither auditory nor integration enhancement increased when signal clarity in the auditory and visual channels of audiovisual speech was decreased. However, with easy visual stimuli in the audiovisual condition, the integration enhancement measure for older adults was comparable to younger adults. Under the hard visual stimuli conditions, integration enhancement for older adults was significantly…
Audio-Visual Spatiotemporal Perceptual Training Enhances the P300 Component in Healthy Older Adults (Yang W, Guo A, Li Y, et al., 2018)	Accuracy of audiovisual perception improved after training for both young and older adults as accuracy on the audio-visual perceptual test was significantly higher after training than before and there was no significant difference between the pretest and post-test for the control group.
Audiovisual binding for speech perception in noise and in aging (Ganesh A, Berthommier F, Schwartz J, 2018)	Audiovisual fusion is not automatic and instead is controlled by an audiovisual binding process prior to fusion. The binding process evaluates both the coherence of and the reliability of the auditory and visual channels and wights the unisensory evidence accordingly. Incoherent context leads to unbinding, or a reduction in the amount of fusion. Older adults show more unbinding than younger adult…
﻿Audiovisual Integration Delayed by Stimulus Onset Asynchrony Between Auditory and Visual Stimuli in Older Adults (Ren Y, Yang W, Nakahashi K, et al., 2017)	Younger adults exhibited faster RTs compared to older adults. Enhanced audiovisual integration was greatest when auditory and visual stimuli were presented simultaneously but the enhancement decreased with the expansion of the SOAs (i.e., the stimuli were presented further apart; > 50 ms). Older adults showed significantly delayed onset for the window of integration and peak latency in all condit…
﻿Audiovisual Simultaneity Judgment and Rapid Recalibration throughout the Lifespan (Noel JP, De Niear M, Van der Burg E, et al., 2016)	They found that the temporal window of simultaneity (TWS) develops over an extended period of time, where it appears to mature earlier for simple (flash-beep) stimuli compared to more complex (speech) stimuli. The TWS reached maturity at around 17 years of age for simple, and around 31 for speech stimuli. They also found that the TWS followed a U-shaped pattern as a function of age for flash-beep…
Audiovisual speech in older and younger adults: integrating a distorted visual signal with speech in noise (Gordon M, Allen S, 2009)	Older adults had worse performance scores than younger adults. However, older adults demonstrated the same level of visual enhancement compared to younger adults under the normal audiovisual conditions. Blurring the visual speech did not impact the performance of younger adults but left the older adults with almost no enhancement effect. These results suggest that sensory-level and not cognitive …
Audiovisual temporal discrimination is less efficient with aging: an event-related potential study (Setti A, Finigan S, Sobolewski R, 2011)	Participants were more accurate at the SOA of 270 ms as compared to the 70 ms SOA. No effect of age was found for the accuracy at the SOA of 70 ms however, older adults were less accurate at the SOA of 270 ms compared to younger adults. There was also a trend for greater accuracy when the auditory stimulus preceded the visual stimulus.
﻿Auditory and visual information in speech perception: A developmental perspective (Taitelbaum-Swead R, Fostick L, 2016)	Speech perception accuracy patterns were similar between auditory and audiovisual modalities, resulting in an inverse U-shape, with the worst performance in those aged 4-5 and 65-80. Speech perception in the visual modality showed that older adults performed similarly to younger adults and that 4-5 and 8-9 year olds were less accurate. Auditory and visual enhancement was greater in meaningful tha…
Auditory and visual lexical neighbourhoods in audiovisual speech perception (Tye-Murray N, Sommers M, Spehar B , 2007)	Words with sparse visual neighbourhoods were recognized more accurately compared to words with dense neighbourhoods in the vision-only. Older adults with hearing impairment recognized fewer words compared to older adults with normal hearing and younger adults in the visual-only condition. No significant difference found between the three groups for the auditory-only condition. Auditory- and visua…
﻿Auditory perception in the aging brain: the role of inhibition and facilitation in early processing (Stothart G, Kazanina N, 2016)	There was no significant difference between younger and older adults in the number of McGurk /da/ illlusions perceived or the number of congruent /ba/ or /ga/ syllables correctly identified.
Auditory-visual speech perception and aging (Cienkowski K, Carney A, 2002)	Older adults perform similarly to younger adults at integrating auditory and visual information for speech perception at the syllable level. All participants did however display visual bias but younger adults with normal hearing showed the least bias. When integration failed, young adults with normal hearing chose the auditory alternative whereas older adults as well as younger adults with modifi…
Auditory-visual speech perception and auditory-visual enhancement in normal-hearing younger and older adults (Sommers M, Tye-Murray N, Spehar B, 2005)	Older adults perform similarly to younger adults at integrating auditory and visual information for speech perception at the syllable level. All participants did however display visual bias but younger adults with normal hearing showed the least bias. When integration failed, young adults with normal hearing chose the auditory alternative whereas older adults as well as younger adults with modifi…
﻿Beta-Band Functional Connectivity Influences Audiovisual Integration in Older Age: An EEG Study (Wang L, Wang W, Yan T, et al., 2017)	RTs to the audiovisual stimuli were faster than RTs to visual or auditory stimuli in both younger and older adults. Older adults had a longer window of integration and were more delayed in facilitation compared to younger adults. The peak time of the probability difference curve showed that younger adults had an earlier peak than older adults in all conditions.
﻿Comparison for younger and older adults: Stimulus temporal asynchrony modulates audiovisual integration (Ren Y, Ren Y, Yang W, et al., 2018)	Younger adults had faster RTs compared to older adults and RTs were faster when auditory and visual cues were presented simultaneously. Older adults had lower perceptual sensitivity to visual stimuli compared to the other stimuli.
Cross-modal enhancement of speech detection in young and older adults: does signal content matter? (Tye-Mmurray N, Spehar B, Myerson J, 2011)	Older adults showed cross-modal enhancement only when the signal when the visual signal was unaltered and clear compared to younger adults who showed cross-modal enhancement for all signal types (unaltered, low-contrast, and Lissajous figure). The Lissajous figure did not produce cross-modal enhancement in older adults. These results suggest that signal content effect cross-modal enhancement of s…
﻿Dissociable Effects of Aging and Mild Cognitive Impairment on Bottom-Up Audiovisual Integration (Festa A, Katz A, Ott B, et al., 2017)	Young adults, healthy older adults, and those with MCI accurately identified auditory speech under congruent audiovisual conditions and displayed high levels of visual bias under strong bottom-up condition (i.e., visual component is more reliable than the auditory component). Under weak bottom-up incongruent conditions, healthy older adults showed enhanced visual bias whereas those with MCI showe…
Do age and linguistic background alter the audiovisual advantage when listening to speech in the presence of energetic and informational masking? (Avivi-Rich M, Puka k, Schneider B, 2018)	The audiovisual advantage is greater for maskers with a higher informational content than for those without information content. Further, there is no evidence to indicate that age and linguistic competence of the listener have an impact on the listener's ability to use visual information to improve speech recognition in background noise.
Does audiovisual speech offer a fountain of youth for old ears? An event-related brain potential study of age differences in audiovisual speech perception (Winneke A, Phillips N, 2011)	Both younger and older adults were more accurate and had faster RTs when responding to audiovisual speech compared to audio-only or visual-only condition. Older adults had slower RTs compared to younger adults on all conditions however, race model violations did not differ between younger and older adults. These results indicate that the ability to integrate auditory and visual speech cues remain…
﻿Effects of aging and involuntary capture of attention on event-related potentials associated with the processing of and the response to a target stimulus (Cid-Fernandez S, Lindin M, Diaz F, 2014)	RTs were longer in older adults compared to middle-aged and younger adults. The distraction effect was not greater in aging, may be explained by inter-individual differences among participants. RTs were longer in the novel condition compared to the standard condition.
Effects of aging on audio-visual speech integration (Huyse A, Leybaert J, Berthommier F, 2014)	Older adults had preserved lipreading abilities when the visual input was clear but not when it was degraded. If the visual cues were clear, then the audiovisual gain observed in younger and older adults was not different. However, if the visual cues were unclear (i.e., degraded), the audiovisual gain was reduced but only for the stationary noise condition (versus modulated noise) in older adults…
Effects of Repetition Suppression on Sound Induced Flash Illusion With Aging (Sun Y, Liu X, Li B, Sava-Segal C, Wang A, Zhang M, 2020)	SIFI is regulated by repetition suppression (RS). The RS effect on the SIFI is larger in older adults compared to younger adults. Decreased perceptual sensitivity based on auditory RS can weaken the SIFI effect in multisensory integration and because older adults are more susceptible to RS, they perceive the SIFI effect weakly under auditory RS.
﻿Enhanced audiovisual integration with aging in speech perception: a heightened McGurk effect in older adults (Sekiyama k, Soshi T, Sakamoto S, 2014)	Older adults used more visual speech information than younger adults and were more susceptible to the McGurk effect when tested with stimuli containing equivalently intelligible auditory speech. Older adults were found to have slower RTs compared to younger adults for both the audiovisual and auditory condition but not the visual only condition. Further, no correlations were however found between…
Enhanced multisensory integration in older adults (Laurienti P, Burdette J, Maldijaian j, 2006)	RTs to audiovisual condition were faster than the audio-only and visual-only conditions. Presentation of audiovisual cues speeded the responses for both younger and older adults but older adults showed a greater facilitation. Further the multisensory condition was able to restore performance of older adults to the levels comparable to the fastest unisensory channel in younger adults. Results indi…
Impaired timing of audiovisual events in the elderly (Bedard G, Barnett-Cowan M, 2015)	Older adults had wider temporal binding windows compared to younger adults for the TOJ and stream/bounce tasks but performance on the SJ task was indistinguishable between the two groups. These results suggest that age-related changes in multisensory integration are task specific and not a general trait of aging.
﻿Improving the efficiency of multisensory integration in older adults: Audio-visual temporal discrimination training reduces susceptibility to the sound-induced flash illusion (Setti A, Stapleton J, Leahy D, et al., 2014)	Older adults maintain plasticity in their audiovisual perceptual discrimination abilities. Further, temporal discrimination training can impact other perceptual processes that are not directly trained as improvements in the temporal order judgment were associated with a reduction in susceptibility to the SIFI. The size of the temporal window of integration was predictive of subsequent susceptibil…
Increased Functional Brain Network Efficiency During Audiovisual Temporal Asynchrony Integration Task in Aging (Wang B, Li P, Li D, et al., 2018)	The average hit rates of older adults was 95.2 and 93.7% for younger adults. RTs to audiovisual stimuli were faster than RTs to auditory or visual stimuli. The difference curve revealed that older adults had a longer peak time than younger adults in all conditions.
﻿Individual Differences in Ageing, Cognitive Status, and Sex on Susceptibility to the Sound-Induced Flash Illusion: A Large-Scale Study (Hernandez B, Setti A, Kenny R, Newell F, 2019)	Higher susceptibility to the SIFI was predicted by older age, female sex, and a lower score on the Montreal Cognitive Assessment (MoCA). Longer SOAs resulted in the older adults (75+) being more susceptible to the illusion compared to 50-64 year olds.
﻿Information processing becomes slower and predominantly serial in aging: Characterization of response-related brain potentials in an auditory-visual distraction-attention task (Cid-Fernadnez S, Lindin M, Diaz F, 2016)	Older adults had significantly longer RTs compared to middle aged and younger adults. Further, RTs were significantly longer in the novel condition than in the standard condition. Percentage of hits were significantly higher in the standard compared to the novel condition.
Intra-versus intermodal integration in young and older adults (Spehar B, Tye-Murray N, Sommers M, 2008)	Intra-modal (auditory-auditory) and inter-modal (audio-visual) integration was largely similar between younger and older adults (both with and without hearing loss). Intra- and inter-modal integration were not correlated suggesting that there are distinct mechanisms for inter- and intra-modal integration processes.
﻿Involuntary capture and voluntary reorienting of attention decline in middle-aged and old participants (Correa-Jaraba K, Cid-Fernandez S, Lindin M, et al., 2016)	Older adults had significantly longer RTs compared to middle aged and younger adults. All three age-groups showed longer RTs when the visual stimulus was preceded by novel relative as compared to deviant and standard auditory stimuli. These results suggest a distracting effect that is provoked by novel stimuli.
Is inefficient multisensory processing associated with falls in older people? (Setti A, Burke K, Kenny R, 2011)	Older adults (fallers and non-fallers) were as susceptible to the illusion at a short delay (i.e., 70 ms) as younger adults. Older adults, however, older adults (fallers and non-fallers) were more susceptible to the illusion at longer SOAs compared to younger adults. Fallers however, continued to show susceptibility to the illusion even at the longest delays between auditory and visual cues (i.e.…
Links between temporal acuity and multisensory integration across lifespan (Stevenson R, Baum S, Krueger J, et al., 2018)	Temporal acuity (both within and across modalities) as well as the ability to integrate multisensory speech information decline with healthy aging. They found that although temporal processing abilities were highly predictive of multisensory integration in younger adults, this was not the case in older adults. Indeed, temporal acuity did not predict integration at the individual level within the …
﻿Lipreading and audiovisual speech recognition across the adult lifespan: Implications for audiovisual integration (Tye-Murray N, Spehar B, Myerson J, et al., 2016)	Speech recognition became worse in both visual-only as well as audiovisual conditions with age but performance was worse in the visual-only condition. The benefit of combining audio-visual cues observed are entirely driven by age-related changes in unimodal visual and auditory speech recognition. Auditory and visual enhancement - visual enhancement was negatively correlated with age, while audito…
Multisensory integration across the senses in young and old adults (Mahoney J, Li P, Oh-Park M, 2011)	RTs to the multisensory conditions (audiovisual, audio-somatosensory, and visual-somatosensory) were faster than unimodal conditions in both younger and older adults and were fastest for conditions containing somatosensory cues. Older adults had slower RTs for all conditions compared to younger adults but demonstrated greater RT facilitation when processing visual-somatosensory cues.
﻿Multisensory integration compensates loss of sensitivity of visual temporal order in the elderly (De Boer-Schellekens L, Vroomen J, 2014)	Sensitivity to auditory, visual, and audiovisual temporal order declined from the age of 50 and onwards. However, there were no declines in multisensory integration (temporal ventriloquist effect), indeed older adults showed enhanced MSI to audiovisual stimuli. Older adults had a larger JND than the younger adults. Older adults were also less sensitive to the temporal order than the younger ones.
Multisensory Integration, Aging, and the Sound-Induced Flash Illusion (DeLoss D, Pierce R, Andersen G, 2013)	On the sound-induced flash illusion, older adults demonstrated greater multisensory integration and thus a greater susceptibility to the sound-induced flash illusion as there was a greater influence of the beeps when judging the number of flashes during the illusory trials. In the go/no-go task, where the effect of attention on the sound-induced flash illusion was examined, increased integration …
Older adults expend more listening effort than young adults recognizing audiovisual speech in noise (Gosselin P, Gagne J, 2011)	Older adults expend more listening effort compared to younger adults for both audio-only and audiovisual speech cues. Further, older adults exerted more effort on audiovisual speech compared to audio-only speech recognition. These results suggest that although visual cues can improve speech recognition, they can also place an extra demand on processing resources.
Older adults sacrifice response speed to preserve multisensory integration performance (Jones S, Beierholm U, Meijer D, et al., 2019)	Older and younger adults were comparable in their final localization and common source judgment responses under speeded and unspeeded conditions. Older adults showed the same audiovisual binding tendency as younger adults. However, older adults showed noisier auditory representation and they set a higher decisional threshold, trading off speed for accuracy. Results suggest that older adults prese…
﻿Older age results in difficulties separating auditory and visual signals in time (Chan Y, Pianta M, McKendrick A, 2014)	Older adults are overall less able to discriminate timing differences between auditory and visual stimuli compared to younger adults. Further, older adults required a longer physical asynchrony between the auditory and visual cues to perceive the stimuli as asynchronous, especially for low frequency sounds as compared to high frequency sounds. The impact of age on audiovisual synchrony cannot be …
﻿One bout of open skill exercise improves cross-modal perception and immediate memory in healthy older adults who habitually exercise (O'Brien J, Ottoboni G, Tessari A, Setti A, 2017)	No significant differences found for sensitivity, detecting 2 real flashes when presented with 2 beep as opposed to 2 illusory flashes, between those in open, closed, and control group prior to the 'intervention' (i.e., exercise or sedentary activity). Improvements in sensitivity to the audiovisual perceptual task (SIFI) was observed post exercise in the open skill group only.
Preserved discrimination performance and neural processing during crossmodal attention in aging (Mishra J, Gazzaley A, 2013)	Older adults had slower RTs compared to younger adults and had a greater false alarm rate. Distributed attention generated faster response times for semantically congruent audiovisual stimuli without compromising accuracy relative to focused visual attention. Further, distributed attention improved discrimination accuracy relative to focused visual attention. These results suggest that audiovisua…
﻿Recognition of asynchronous auditory-visual speech by younger and older listeners: A preliminary study (Gordon-Salant S, Yeni- Komshian G, Fitzgibbons P, et al., 2017)	Older adults, whether with normal hearing or those with hearing impairment, exhibited poorer performance in the auditory-lead speech conditions relative to visual-lead conditions compared to younger adults whose recognition performance was stable across audio- and visual-lead conditions. Younger adults accurately identified the speech stimuli better than older adults. Processing speed was found t…
﻿Reduced audiovisual recalibration in the elderly (Chan Y, Pianta M, Mckendrick A, 2014)	Older adults recalibrated their sound-lag thresholds to a lesser extent when exposed to the same asynchrony adaptation as younger adults. There were no adaptation effects for sound-lead pairs. Older adults had wider audiovisual synchrony windows compared to younger adults but there was no relation between adaptation effect and window width. These results suggest that recalibration responses in ol…
Selective attention to spatial and non-spatial visual stimuli is affected differentially by age: Effects on event-related brain potentials and performance data (Talsma D, Kok A, Ridderinkhof K, 2006)	No significant differences were found between younger and older adults on the spatial selection task. However, older adults made more errors on the more complex audiovisual non-spatial attention task. Indicating that performance of older adults worsens with increasingly complex stimulus context.
Sensory dominance and multisensory integration as screening tools in aging (Murray M, Eardley A, Edginton T, 2018)	The pattern of sensory dominance shifts from visual-dominant to auditory-dominant (i.e., detecting sounds faster than light) in cognitively impaired compared to healthy older adults. Further, while healthy older adults demonstrated overall enhanced multisensory benefits compared to younger adults, no similar advantage was observed for older individuals with mild cognitive impairment. Healthy olde…
Simultaneity and Temporal Order Judgments Are Coded Differently and Change With Age : An Event-Related Potential Study (Basharat A, Adams M, Staines W, Barnett-Cowan M, 2018)	Older adults had wider temporal binding windows compared to younger adults for both the SJ and TOJ tasks but they were not significantly wider.
﻿Spatio-temporal patterns of event-related potentials related to audiovisual synchrony judgments in older adults (Chan Y, Pianta M, Bode S, et al, 2017)	Both younger and older adults had unisensory and auditory identification thresholds over 92%. The older adults perceived significantly fewer sound-lead pairs as synchronous; not other differences were found between the two groups (for synchronous or sound-lag perception). In younger adults, the varying position of the visual stimulus did not alter audiovisual synchrony, which was not found in old…
﻿Study of audiovisual asynchrony signal processing: Robot recognition system of different ages (Ren Y, Yang W, Wu Q, et al., 2016)	Older adults had longer RTs compared to younger adults for all conditions. Both younger and older adults responded faster to the synchronous audiovisual stimuli as compared to when they were presented asynchronously or independently of one another. Further, the results suggest that visual gain was influenced by temporal disparity between auditory and visual stimuli.
﻿Susceptibility to a multisensory speech illusion in older persons is driven by perceptual processes (Setti A, Burke K, Kenny R, et al., 2013)	Audiovisual integration of incongruent audiovisual words was higher in older adults compared to younger adults whereas the recognition of auditory-only or visual-only presented words was the same across the groups. In the visual only conditions, younger participants responded to 72% of the trials, compared to older adults who responded to 59% of the trials, which reflects that older adults may ha…
﻿Task-Specific, Age Related Effects in the Cross-Modal Identification and Localisation of Objects (Barrett M, Newell F, 2015)	Children as well as older adults were less accurate at localizing objects compared to adolescents and younger adults. A greater cost in accuracy was found for the audio-visual congruent compared to audio-visual incongruent conditions for older adults, children, and adolescents compared to younger adults. As no benefits were found for congruent audiovisual targets compared to visual-only targets i…
﻿Temporal gap between visual and auditory stimuli lessen audiovisual integration in aging under cross-modal attention (Ren Y, Yang W, Takahashi S, et al., 2015)	RTs to the audiovisual condition were significantly faster than the unimodal conditions and when the auditory stimulus was presented 100 ms prior to the visual stimulus and vice versa. Enhanced audiovisual integration was greatest when auditory and visual stimuli were presented simultaneously. Significant enhancement disappears when temporal gaps (i.e., 100 ms) between auditory and visual stimuli…
Temporal metrics of multisensory processing change in the elderly (Basharat A, Mahoney J, Barnett-Cowan M, 2019)	Older adults exhibit slower response times, violate the race model more, and have wider temporal binding windows as measured through the Response Time (RT), Simultaneity Judgment (SJ), and Temporal Order Judgment (TOJ) tasks. Further, a significant positive relation between the magnitude of race model violation in younger adults is found as a function of the point of subjective simultaneity (PSS)…
﻿Text as a Supplement to Speech in Young and Older Adults (Krull V, Humes L, 2016)	Supplementing degraded speech with partially accurate text improves speech understanding in noise in both younger and older adults compared to auditory- and text-only conditions. Cognition was a key predictor for general speech-text integration ability suggesting that cognitive ability modulates the benefits observed.
The effect of age on involuntary capture of attention by irrelevant sounds: a test of the frontal hypothesis of aging (Andres P, Parmentier F, Escera C, 2006)	Older adults had longer RTs compared to younger adults. Older adults were more distracted by irrelevant novel sounds compared to younger adults. However, both older and younger adults were equally able to use the presentation of sound as a warning cue to prepare for upcoming stimuli. These results support the frontal hypothesis which states that there is an early and selective deterioration of fr…
The effect of combined sensory and semantic components on audio-visual speech perception in older adults (Maguinness C, Setti A, Burke K, 2011)	Older adults showed a greater cost in recall of meaningless audiovisual speech under the blur condition compared to the 'no blur' condition when compared to younger adults.
The effects of blurred vision on auditory visual speech perception in younger and older adults (Legault I, Gagne J, Rhoualem W, 2010)	The addition of visual speech cues improved speech-perception relative to auditory-alone condition and this was the case even when the visual cues were blurred to simulate a visual acuity of 6/60 as speech recognition scores were still higher than those obtained for the audio-only condition. Speech recognition in the audiovisual condition became worse with increased blurring. However, these resul…
The influence of Aging on Audiovisual Temporal Order Judgements (Fiacconi C, Harvey E, Sekiler A, 2013)	No significant differences were found between younger and older adults on audiovisual temporal processing. Further, no effect of stimulus location was found, indicating that performance was not dependent on whether auditory and visual stimuli were presented from the same or different locations. Theses results indicate that audiovisual temporal sensitivity does not decline with age. The point of s…
﻿The sound-induced flash illusion reveals dissociable age-related effects in multisensory integration (McGovern D, Roudaia E, Stapleton J, et al., 2014)	Older adults were more susceptible to the illusion at longer SOAs under fission conditions compared to younger adults. Performance was similar between younger and older adults under the conditions known to produce fusion illusion. These results suggest that these two illusions may be mediated by distinct neural mechanisms.
Using race model violation to explore multisensory responses in older adults: Enhanced multisensory integration or slower unisensory processing? (Couth S, Gowen E, Poliakoff E, 2018)	Older adults exhibited enhanced integration, but only when accounting for individual differences in unimodal (audio, visual, tactile) RT distributions. Slower unisensory RTs were associated with a greater degree of race model violations suggesting that greater race model violations may reflect a greater opportunity to observe RT improvement due to slower unisensory responses.
Ventriloquist illusion produced with virtual acoustic spatial cues and asynchronous audiovisual stimuli in both young and older individuals (Stawicki M, Majdak P, Baskent D, 2019)	The illusion effect, as measured through the minimum audible angle (MAA) and head-related transfer functions (HRTFs), was observed with synchronous and asynchronous visual stimulus but only with tone and not speech. In line with previous literature, no significant differences age differences were found between young and older adults.
What you don’t notice can harm you: age-related differences in detecting concurrent visual, auditory, and tactile cues (Pitts B, Sarter N, 2018)	Older adults took longer to respond and had higher error rates in response to cues (auditory alone, visual alone, and tactile alone)/cue combinations. Older adults were more likely to miss tactile cues when the three modalities were combined. The results showed that individuals are more likely to miss information if more than two concurrent non-redundant signals are presented. Accuracy significan…

## Sheet: Supplementary_Table_8
Supplementary Table 8. This table provides details regarding the visual and auditory stimuli utilized by each study included in this scoping review. Please note that the numbers are associated with the bibliography found in the scoping review. Articles are sorted alphabetically and numbered according to their location in the bibliography in the manuscript.
Title	Type of stimuli presented (visual)	Type of stimuli presented (auditory)
﻿Age-related changes in auditory and visual interactions in temporal rate perception (Brooks C, Anderson A, Roach N, et al., 2015)	A flickering light of 0.7° diameter LED that sinusoidally varied in luminance over time about a mean of 438 cd/m2. Visual stimuli was presented for 500 ms.	A fluttering sound was presented by sinusoidally modulating a intensity of 65 dB 500 Hz pure tone. Auditory stimulus was presented for 500 ms.
﻿Age-related differences in inhibitory control predict audiovisual speech perception (Dey A, Sommers M, 2015)	Female speaker pronounced words with high and low lexical difficulty. Her head and shoulders were visible.	Female speaker pronounced words with high and low lexical difficulty. Signal-to-babble ratio set to -1 dB across all participants to prevent ceiling performance.
﻿Age-related hearing loss increases cross-modal distractibility (Puschmann S, Sandmann P, Bendixen A, 2014)	Moving dot pattern was presented centrally within a square of 7 cm edge length. Single dots had a diameter of 0.2 cm and moved with a constant velocity of 3.2 cm/s in horizontal or vertical direction. Dots were represented in black on a gray background. The visual stimuli were presented for 500 ms.	Frequency modulated tones had a duration of 500 ms, in which they either increased or decreased in frequency at a constant rate of 2 octaves/second. Frequency range was 500-1000 Hz. 33 out of 38 participants chose a loudness level of 72 Phon.
Age-related multisensory enhancement in a simple audiovisual detection task (Peiffer A, Mozolic J, Hugenschmidt C, 2007)	Two green emitting diodes were illuminated at eye level.	Broadband white noise was presented from 4 speakers. Volume was adjusted to be easily discernible for each participant (~68 dB).
Age-related multisensory integration elicited by peripherally presented audiovisual stimuli (Wu J, Yang W, Gao Y, 2012)	Target stimuli = Red and white block of 5.2 cm x 5.2 cm with a subtending visual angle of 5°. The stimuli were presented for 150 ms on a black background. Non-target stimulus = black and white block.	Target stimulus = white noise. Non-target stimulus = sinusoidal tone of 60 dB SPL at 1000 Hz. Both presented for 150 ms (5 ms of rise/fall time).
Age-related sensory decline mediates the Sound-Induced Flash Illusion: Evidence for reliability weighting models of multisensory perception (Hirst R, Setti A, Kenny R, 2019)	White disks projected against a black background subtending a visual angle of 1.5° and luminance of 32fl, positioned 5 cm below the fication cross for 16 ms.	Beeps = 80 dB at 3500 Hz for 10 ms, 1 ms ramp.
Ageing effects on the attention demands of walking (Sparrow W, Bradsshaw E, Lamoureux E, 2002)	A red letter 'R' presented on a computer screen.	Built-in computer 'chime'.
Aging and audio-visual and multi-cue integration in motion (Roudaia E, Sekuler A, Bennett P, 2013)	Two disks (radius = 1.5°) appeared at ± 9° horizontal eccentricity and 3 above fixation and moved toward each other. Mean luminance of the display was 37.5 cd/m2 (in Experiment 2, this was changed to 4.24 cd/m2) with a 1280 x 1024 resoultion. Luminance was manipulated, in the ambiguous condition, the two disks had the same luminance with -0.7 contrast with the background. In the unambiguous condi…	In some conditions, a synthesized click of 90 dBC and 70 ms sounded as the disks were coinciding. Auditory stimuli presented through speakers, 33 degrees to the left and right of the subject's mid-saggital plane. Frequency of response was 44-20 kHz, ± 10 dB.
Aging Effect on Audiovisual Integrative Processing in Spatial Discrimination Task (Zou Z, Chau B, Ting K et al., 2017)	An arrow (blurred by Gaussian noise) that appeared within the foveal region and had an internal edge of 0.7°, external edge of 1.7°, and center point of 1.2° in the visual field. Visual stimulus was presented for 500 ms.	The auditory stimuli used were the sounds produced by 'bat ears'. 4 sounds produced between 30-55 dB at 2600-4900 Hz. Auditory 'bat-ears' stimuli were presented for 1000 ms. In the spatial task however, auditory stimuli were presented for 500 ms alongside visual stimuli.
Aging Impairs Audiovisual Facilitation of Object Motion Within Self-Motion (Roudaia E, Calabro F, Vaina L, 2018)	Nine textured purple spheres (mean luminance of 28 cd/m2) presented against a black background (mean luminance of 0.3 cd/m2). The spheres were distributed inside a virtual rectangular prism measuring 25 cm wide x 25 cm high x 60 cm deep. Objects had a mean diameter of 1.58°, but their size scaled with distance. For 1 second, eight spheres moved outward, simulating self-motion. The ninth sphere mo…	a moving sound was either looming or receding, congruent with the direction of the target motion. The sound was a broadband noise filtered between 0.3 and 12 kHz. Sound motion was simulated by increasing or decreasing the sound amplitude by ~10 dB SPL, fron a starting sound level of ~ 65 dB SPL.
﻿Aging increases distraction by auditory oddballs in visual, but not auditory tasks (Leiva A, Parmentier F, Andres P, 2015)	Digits 1-6 presented at the center of the computer screen in white colour against a black background. Each stimulus was presented at a visual angle of 4.4°.	Digits 1-6 spoken in a female voice. The duration for each digit was 400 ms. Two additional sounds were used: one consisting of a 150 ms sine-wave tone of a frequency of 600 Hz, the other of a 150 ms burst of white noise. All sounds were presented at an intensity of 75 dB SPL.
Aging, audiovisual integration and the principle of inverse effectiveness (Tye-Mmurray N, Spehar B, Sommers M, 2010)	Head and shoulders of a female speaker. The talker sat in front of a neutral background.	All auditory stimuli included six-talker babble presented at ~62 dB SPL (the signal was increased or decreased in amplitude to create the various signal to noise ratios).
Audio-Visual Spatiotemporal Perceptual Training Enhances the P300 Component in Healthy Older Adults (Yang W, Guo A, Li Y, et al., 2018)	White ring on a black background with an outer diameter of 7 cm and inner diameter of 6 cm with a subtending visual angle of 6° presented on a black background. Duration of each stimulus was 15 ms.	Sinusoidal tone = 65 dB at 2000 Hz with a linear rise and fall times of 5 ms. Duration of each stimulus was 15 ms.
Audiovisual binding for speech perception in noise and in aging (Ganesh A, Berthommier F, Schwartz J, 2018)	Target stimulus = video of 'ba' or 'ga'. Context stimulus = videos of random sentences or 'za', 'va', 'ja' and 'ma'.	Target stimulus = audio of 'ba'. Context stimulus = audio of 'za', 'va', 'ja', and 'ma'.
﻿Audiovisual Integration Delayed by Stimulus Onset Asynchrony Between Auditory and Visual Stimuli in Older Adults (Ren Y, Yang W, Nakahashi K, et al., 2017)	Target stimulus: black and white checkboard image containing two black dots in white checkers. Non-target stimulus: a black and white checkerboard image (no dots). The stimuli were presented in the lower left or right quadrant at 12° for 150 ms on a black background.	Target: 1000 Hz white noise. Non-target: 1000 Hz sinusoidal tone. The auditory stimuli were presented randomly to the left or right ear through earphones at 60 dB SPL for 150 ms.
﻿Audiovisual Simultaneity Judgment and Rapid Recalibration throughout the Lifespan (Noel JP, De Niear M, Van der Burg E, et al., 2016)	Flash: white ring circumscribing a fixation cross on a black background. The visual angle was 17.3° and it was presented for 10 ms. Speech stimuli: syallable utterances of 'ba' and 'ga' from a female speaker were presented. The visual angle was 17.3° with a 400 x 400 pixel resolution and it was presented for for 2 s.	Auditory beep: 3500 Hz pure tone with a duration of 13 ms. Speech stimuli: syllable utterances of 'ba' and 'ga' from a female speaker were presented. Overall duration was 2 s.
Audiovisual speech in older and younger adults: integrating a distorted visual signal with speech in noise (Gordon M, Allen S, 2009)	The lower half of the male speaker's face was displayed in grayscale as either blurry or not blurry. The display was approximately 14° of visual angle.	The words said by the male speaker were presented. The background 12-talker babble was added as a background noise at 65 dBA and the speech signal was 15 dB quieter than the babble levels.
Audiovisual temporal discrimination is less efficient with aging: an event-related potential study (Setti A, Finigan S, Sobolewski R, 2011)	White disk with a diameter subtending a visual angle of 1.3° and a luminance of 49 cd/m2. The visual stimulus was presented for 16 ms against a black background.	Beeps = 70 dB at 3.5 kHz for 10 ms (with 1 ms rise and fall times). Presented through headphones.
﻿Auditory and visual information in speech perception: A developmental perspective (Taitelbaum-Swead R, Fostick L, 2016)	The face of a female speaker appeared on the entire screen uttering the words.	Words pronounced by a female speaker were presented through headphones at 70 dB SPL.
Auditory and visual lexical neighbourhoods in audiovisual speech perception (Tye-Murray N, Sommers M, Spehar B , 2007)	A female actor's face and shoulders are presented as she articulated words. Stimuli were presented on a 17-inch screen in full screen mode.	A female actor articulated words. 6-talker babble was presented and the stimulus level was held at 60 dB SPL.
﻿Auditory perception in the aging brain: the role of inhibition and facilitation in early processing (Stothart G, Kazanina N, 2016)	Female speaker pronouncing the syllables 'ba' and 'ga'. The entire video with the females head and shoulders showing against a black background was 1280 ms long.	Auditory pronunciations of 'ba' and 'ga' were presented approximately 60 dB SPL above the individual's hearing threshold. The puretone stimuli were 1000 Hz, presented at 60 dB SPL (not adjusted for the participant's hearing thresholds), and presented for 200 ms.
Auditory-visual speech perception and aging (Cienkowski K, Carney A, 2002)	Two speakers (1 male and 1 female) recorded words and syllables. They were seated 1.5 m from the camera against a neutral gray background and their face and shoulders could be seen.	Two speakers (1 male and 1 female) said words and syllables. Auditory information for the sentences, syllables, and videos were digitized at a sampling rate of 11 kHz.
Auditory-visual speech perception and auditory-visual enhancement in normal-hearing younger and older adults (Sommers M, Tye-Murray N, Spehar B, 2005)	Male talker produced the consonants, words, and sentences and participants saw the head and shoulders of the speaker.	Male talker produced the consonants, words, and sentences. The signal level remained at 60 dB SPL for the audio and audiovisual conditions.
﻿Beta-Band Functional Connectivity Influences Audiovisual Integration in Older Age: An EEG Study (Wang L, Wang W, Yan T, et al., 2017)	Target stimulus: red and white block, non-target stimulus: black and white block of 5.2 cm x 5.2 cm with a subtending visual angle of 5°. The stimulus was presented for 150 ms.	Target stimulus = white noise, non-target stimulus = sinusoidal tone of 60 dB SPL at 1000 Hz for 150 ms (5 ms of rise/fall time).
﻿Comparison for younger and older adults: Stimulus temporal asynchrony modulates audiovisual integration (Ren Y, Ren Y, Yang W, et al., 2018)	0 or 2 dots contained within a checkerboard and participants were instructed to detect the image with the 2 dots and ignore the image without the dots (standard stimulus). The stimuli were presented on the lower left or right quadrant of a black background for 150 ms. Stimuli were presented 5° angle below the fixation cross (12° visual angle to the left or right of centre).	Target stimulus = white noise, Standard stimulus = 60 dB SPL at 1000 Hz for 150 ms (10 ms of rise/fall cosine gate).
Cross-modal enhancement of speech detection in young and older adults: does signal content matter? (Tye-Mmurray N, Spehar B, Myerson J, 2011)	In two of the three audiovisual conditions, the visual stimulus was a 2.2 second video clip showing the head and shoulder of a woman speaking 'ba'. The stimulus was presented with contrast reduced by 98% in the poor audiovisual condition and unaltered for the audiovisual good condition. For the last audiovisual condition, the stimuli was a Lissajous figure, where the participants saw a mouth like…	The screen remained a neutral gray while the auditory stimuli were presented. Speech shaped noise was presented at 62 dB SPL-A.
﻿Dissociable Effects of Aging and Mild Cognitive Impairment on Bottom-Up Audiovisual Integration (Festa A, Katz A, Ott B, et al., 2017)	Video of speaker's face and the top of her shoulders. The speaker uttered each one syllable word three times. Stimulus duration was between 5 and 5.5 s.	Audio of words presented at a loudness of 60-70 dBA across the stimuli.
Do age and linguistic background alter the audiovisual advantage when listening to speech in the presence of energetic and informational masking? (Avivi-Rich M, Puka k, Schneider B, 2018)	Sentences were accompanied with a video of a talker presented at a natural size. The sentences were presented against one of three maskers: two talker-anomalous speech, 12-talker babble, or speech spectrum noise. The speech masker was a 315 s long track.	Sentences were presented against one of three maskers: two talker-anomalous speech, 12-talker babble, or speech spectrum noise. The speech masker was a 315 s long track. The target sentences were 55 dBA.
Does audiovisual speech offer a fountain of youth for old ears? An event-related brain potential study of age differences in audiovisual speech perception (Winneke A, Phillips N, 2011)	Spoken object names, where half were natural objects and the rest were artificial or manmade. A female speaker's head, face, and neck were revealed as she uttered the object names. The video subtended a visual angle of 8.3° x 8.3°.	Auditory stimuli were presented binuarally at 55dB SPL for an average of 617 ms (range from 417 to 860 ms).
﻿Effects of aging and involuntary capture of attention on event-related potentials associated with the processing of and the response to a target stimulus (Cid-Fernandez S, Lindin M, Diaz F, 2014)	Numbers (33%), letters (33%), or trinagles (34%). Visual stimuli were presented for 200 ms. Visual angle: 1.7° x 3.3°. degrees of arc on a 19" flat screen monitor.	Three types of sounds: 70% standard stimuli (tone bursts of 1000 Hz), 15% deviant stimuli (tone bursts of 2000 Hz), and 15% novel stimuli (different each time, e.g., glass crashing, phone ringing, etc.). All auditory stimuli were presented at an intensity of 75 dB SPL. Stimuli were presented for 150 ms.
Effects of aging on audio-visual speech integration (Huyse A, Leybaert J, Berthommier F, 2014)	Vowel-consonant vowel syllables. Videotape of a male speaker saying the syllables acted as the visual stimuli. He was filmed from the bottom of his nose to the chin. 21 x 21 cm videos were displayed centered on a 15-inch display.	Vowel-consonant vowel syllables. Audio files of a male speaker saying the syllables acted as the audtory stimuli. For the audio only condition, a neutral image of the speaker was presented along with the auditory stimulus. Noise was added to signal at a fixed SNR of -23 dB.
Effects of Repetition Suppression on Sound Induced Flash Illusion With Aging (Sun Y, Liu X, Li B, Sava-Segal C, Wang A, Zhang M, 2020)	Flash: white disks on black background with a radius view of 2°, presented at a 5° below the fixation point, presented for 17 ms.	75dB, frequency: 3.5 KHz, presented for 7 ms.
﻿Enhanced audiovisual integration with aging in speech perception: a heightened McGurk effect in older adults (Sekiyama k, Soshi T, Sakamoto S, 2014)	ba', 'da', and 'ga' uttered by three speakers (2 males, 1 female). The entire video had a 640 x 840 pixel resolution and was 2300 ms in duration.	ba', 'da', and 'ga' uttered by three speakers (2 males, 1 female). The duration of auditory cues was 290 ms on average. Speech was always presented at 65 dB SPL while the noise level was presented at 54 dB for experiment 2 (band noise of 300-12000 Hz).
Enhanced multisensory integration in older adults (Laurienti P, Burdette J, Maldijaian j, 2006)	Either a red or blue-filled circle that subtended 7.7° of visual angle, presented on a black background. Each visual stimulus was 250 ms in duration.	Verbalizations of either the word red or blue and were 350 ms in duration. The volume of thes stimulus was adjusted to a comfortable and easily discriminable level for each subject (~75 dB).
Impaired timing of audiovisual events in the elderly (Bedard G, Barnett-Cowan M, 2015)	White circle (49.3 cd/m2) against a black background (0.3 cd/m2) subtending a visual angle of 1°, appeared 4° below the fixation cross (visual angle = 0.5°) for 17 ms.	Beeps = 71.7 dB at 1850 Hz for 7 ms.
﻿Improving the efficiency of multisensory integration in older adults: Audio-visual temporal discrimination training reduces susceptibility to the sound-induced flash illusion (Setti A, Stapleton J, Leahy D, et al., 2014)	White disk with a diameter subtending a visual angle of 1.5° and a luminance of 3/154 fl. The visual stimulus was presented for 12 ms.	A beep of 3500 Hz was presented for 10 ms (1 ms ramp). The beep was presented at 79 dB.
Increased Functional Brain Network Efficiency During Audiovisual Temporal Asynchrony Integration Task in Aging (Wang B, Li P, Li D, et al., 2018)	Target stimulus: black and white checkerboard image containing two black dots. Non-target stimulus: a black and white checkerboard image (no dots). The stimuli were presented for 150 ms on a black background.	Target: white noise. Non-target: 1000 Hz sinusoidal tone. The auditory stimuli were presented at 60 dB SPL for 150 ms.
﻿Individual Differences in Ageing, Cognitive Status, and Sex on Susceptibility to the Sound-Induced Flash Illusion: A Large-Scale Study (Hernandez B, Setti A, Kenny R, Newell F, 2019)	Flash: white disk subtending a visual angle of 1.5° and luminance of approximately 32 foot Lambert, projected on to a black background 5 cm below the central fixation point for 16 ms.	Beeps = 80 dB at 3500 Hz for 10 ms, 1 ms ramp.
﻿Information processing becomes slower and predominantly serial in aging: Characterization of response-related brain potentials in an auditory-visual distraction-attention task (Cid-Fernadnez S, Lindin M, Diaz F, 2016)	Numbers (33%), letters (33%), or triangles (34%). Visual stimuli were presented for 200 ms.	Three types of sounds: 70% standard stimuli (tone bursts of 1000 Hz), 15% deviant stimuli (tone bursts of 2000 Hz), and 15% novel stimuli (different each time, e.g., glass crashing, phone ringing, etc.). All auditory stimuli were presented at an intensity of 75 dB SPL. Stimuli were presented for 150 ms.
Intra-versus intermodal integration in young and older adults (Spehar B, Tye-Murray N, Sommers M, 2008)	CUNY sentences were used for the visual only condition. The Iowa Sentence Test was used for the audiovisual condition, where participants saw a new speaker for each trial.	Sentence pronunciation was presented at 50 dB SPL for younger, and 70 dB SPL for older adults. through headphones. For the Iowa Sentence Test, participants heard a new speaker for each trials.
﻿Involuntary capture and voluntary reorienting of attention decline in middle-aged and old participants (Correa-Jaraba K, Cid-Fernandez S, Lindin M, et al., 2016)	Numbers (33%), letters (33%), or triangles (34%). Visual stimuli were presented for 200 ms.	Three types of sounds: 70% standard stimuli (tone bursts of 1000 Hz), 15% deviant stimuli (tone bursts of 2000 Hz), and 15% novel stimuli (different each time, e.g., glass crashing, phone ringing, etc.). All auditory stimuli were presented at an intensity of 75 dB SPL. Stimuli were presented for 150 ms.
Is inefficient multisensory processing associated with falls in older people? (Setti A, Burke K, Kenny R, 2011)	Flash: white disks on black background with a radius view of 1.5° (luminance of 31.54 fl), presented at a 5° below the fixation point, presented for 12 ms.	Brief burst of 3500 Hz presented for 10 ms (with 1 ms ramp) at 79 dB.
Links between temporal acuity and multisensory integration across lifespan (Stevenson R, Baum S, Krueger J, et al., 2018)	Unisenosry timing task: two white circles were presented on a black background, above and below a fixation cross for 10 ms. Audiovisual timing tasks: a single flash of light was presented for 10 ms. Audiovisual speech perception and integration: a female vocalist said single-phoneme speech tokens of 'ba' and 'ga' that were visually represented.	All auditory stimuli were presented through Phillips noise-cancelling SBC HN-110 headphones at 72 dB. For the unisensory and audiovisual timing tasks, the stimuli were presented for 10 ms. For the unisensory temporal order judgment (TOJ) task, stimuli consisted of high or low-pitch pairs of beeps presented at 1000 or 500 Hz respectively. In the the audiovisual simultaneity judgment (SJ) and TOJ t…
﻿Lipreading and audiovisual speech recognition across the adult lifespan: Implications for audiovisual integration (Tye-Murray N, Spehar B, Myerson J, et al., 2016)	List of target words were shown on the screen. A female speaker recorded all the words in front of a neutral background.	Participants heard the words where the speech was presented in 68 dB SPL six-talker babble.
Multisensory integration across the senses in young and old adults (Mahoney J, Li P, Oh-Park M, 2011)	Black asterisks, 0.64 cm in diameter and with a luminosity of 253.99 cd/m2, were presented for 100 ms.	1000 Hz tones, 100 ms in duration, 75 dB in intensity with a 5 ms/rise and fall presented via headphones.
﻿Multisensory integration compensates loss of sensitivity of visual temporal order in the elderly (De Boer-Schellekens L, Vroomen J, 2014)	Visual TOJ stimuli: two white (100 cd/m2) squares (diameter of 1.5 cm) were presented against a dark background (0.05 cd/m2) background in two gray placeholders (diameter of 3.5 cm). The squares were presented 2.4° above and below the central fixation cross. Audiovisual TOJ stimuli: one visual stimulus with the same dimensions as described above.	Auditory Temporal Order Judgment (TOJ) stimuli: two 20 ms, 1000 Hz tones presented at 75 dB through headphones. Audiovisual TOJ stimuli: one 7 ms stereo sound burst at 75 dB, presented through headphones.
Multisensory Integration, Aging, and the Sound-Induced Flash Illusion (DeLoss D, Pierce R, Andersen G, 2013)	Sound-induced flash illusion: 1-3 flashes of a uniform white disk that were 0.75° in visual angle and were presented at 127.97 cd/m2. The flashes were presented for 70 ms 12° below the fixation cross (0.33°). Go-no-go task: same as those in the SIFI except that the disk increased in size on 12% of the trials to 1.5° to indicate indicate that subjects should not respond to them	Sound-induced flash illusion: auditory beeps were 3.5 kHz sine wave tones that were presented at 74.2 dB for 10 ms. Go-no-go: same as the stimuli used above except the standard frequency for the beeps during the go and control trials was 4.5 kHz and the frequency of 12% of the trials was decreased by 2.5 kHz to indicate that participants should not respond to them.
Older adults expend more listening effort than young adults recognizing audiovisual speech in noise (Gosselin P, Gagne J, 2011)	A woman's head and shoulders were visible as she stated sentences. Participants were asked to touch the screen to indicate the words she had said; target words appeared with a horizontal visual angle ranging from 1.18° - 2.53° and a vertical visual angle of 0.25° - 0.38°.	Audio of words presented at a loudness of 60 dBA for experiment 1 and 52 dBA for experiment 2.
Older adults sacrifice response speed to preserve multisensory integration performance (Jones S, Beierholm U, Meijer D, et al., 2019)	15 white dots (88 cd/m2) against a dark gray (4 cd/m2) background with each dot having a visual angle in diameter of 0.44°, presented for 50 ms.	Burst of white noise for 50 ms at 75 dB SPL with a ramp on/off over 5ms was presented through individual speakers that were concealed behind the screen.
﻿Older age results in difficulties separating auditory and visual signals in time (Chan Y, Pianta M, McKendrick A, 2014)	Vertically striped Gabor of 3 c/deg.	Pure tone pip presented for 10 ms with 2.5 ms onset and offset. The auditory stimulus was either 0.5 or 4 kHz that was presented binuarally through headphones over a pure tone mask (75 dB) of the same frequency.
﻿One bout of open skill exercise improves cross-modal perception and immediate memory in healthy older adults who habitually exercise (O'Brien J, Ottoboni G, Tessari A, Setti A, 2017)	White disks projected against a black background subtending a visual angle of 1.5°, positioned 5 cm below the fixation cross for 16 ms.	Beeps = 3500 Hz for 10 ms, 1 ms ramp.
Preserved discrimination performance and neural processing during crossmodal attention in aging (Mishra J, Gazzaley A, 2013)	Words presented as black text in a gray square sized 4.8° on the fovea. Visual stimuli were presented for 100 ms.	Words were spoken by a male speaker and presented at 65 dB SPL using insert earphones. Auditory stimuli were presented for 250 ms.
﻿Recognition of asynchronous auditory-visual speech by younger and older listeners: A preliminary study (Gordon-Salant S, Yeni- Komshian G, Fitzgibbons P, et al., 2017)	Videos of speakers saying sentences, multisyllabic words, and monosyllabic words. Mean duration for sentences was 2128.30 ms, for multisyllabic words was 410.92 ms, and 327.63 ms for monosyllabic words. Presented on a television monitor.	Audio was from the speaker saying sentences. The sound was presented at 85 dB sound pressure level (SPL).
﻿Reduced audiovisual recalibration in the elderly (Chan Y, Pianta M, Mckendrick A, 2014)	Vertically striped Gabor of 3 c/deg at 85% contrast. Visual stimuli were presented for one monitor frame (frame rate: 100 Hz, 1024 × 768 pixels).	Pure tone pip presented for 10 ms with 2.5 ms onset and offset. The auditory stimulus was 500 Hz of 20 dB, presented binuarally through headphones over a pure tone mask (75 dB, 100 ms onset and offset ramp) of the same frequency.
Selective attention to spatial and non-spatial visual stimuli is affected differentially by age: Effects on event-related brain potentials and performance data (Talsma D, Kok A, Ridderinkhof K, 2006)	Experiment 1: Standard stimuli: white squares subtending a visual angle of about 2.3°, presented with equal probability on the left or right side of a visual display at an angle of 15° from the center of fixation. Presented for 50 ms. Target stimuli: fewer trials that were 200 ms in duration were also presented. Experiment 2: the stimuli were presented centrally.	Experiment 1: sine waves with a frequency of 1000 Hz at 65 dBA were presented for 50 ms with a 10 ms linear rise and fall time and were also presented with equal probability to the left or right speakers. Experiment 2: the auditory stimuli were presented simultaneously through both speakers. The auditory stimuli consisted of sine waves with a frequency of 900 Hz for the low-pitched tones and 2000…
Sensory dominance and multisensory integration as screening tools in aging (Murray M, Eardley A, Edginton T, 2018)	Black circle subtending 7.9° and presented centrally against a white background. The duration of the stimulus was 100 ms.	Sinusoidal tone = presented at 1000 Hz. The volume presentation was individually adjusted to a comfortable level before the task; mean dB: 71.8 ± 8.2 dB. The duration of the stimulus was 100 ms.
Simultaneity and Temporal Order Judgments Are Coded Differently and Change With Age : An Event-Related Potential Study (Basharat A, Adams M, Staines W, Barnett-Cowan M, 2018)	White circle against a black background (0.3 cd/m2) subtending a visual angle of 0.4° (49.3 cd/m2), appeared 2° below the fixation cross (visual angle = 0.5°) for 17 ms.	Beeps = 71.7 dB at 1850 Hz for 7 ms.
﻿Spatio-temporal patterns of event-related potentials related to audiovisual synchrony judgments in older adults (Chan Y, Pianta M, Bode S, et al, 2017)	Vertically striped Gabor of 3 c/deg at 85% contrast. Visual stimuli were presented for 10 ms.	Pure tone pip of 500 Hz presented for 10 ms at 75 dB.
﻿Study of audiovisual asynchrony signal processing: Robot recognition system of different ages (Ren Y, Yang W, Wu Q, et al., 2016)	2 dots contained within a checkerboard as well as a checkerboard without dots. The stimuli were presented on the lower left or right quadrant of a black background for 150 ms. Stimuli were presented 5° angle below the fixation cross (12° visual angle to the left or right of centre). The visual stimulus was presented on a black background.	Target stimulus = white noise, Standard stimulus = 60 dB SPL at 1000 Hz sinusoidal tone presented for 150 ms (5 ms of rise/fall cosine gate).
﻿Susceptibility to a multisensory speech illusion in older persons is driven by perceptual processes (Setti A, Burke K, Kenny R, et al., 2013)	Visual stimulus was a video presented by a female speaker pronouncing a single word. 33 words recovered. Female speaker pronounced words.	Female speaker pronounced words at 75 dB.
﻿Task-Specific, Age Related Effects in the Cross-Modal Identification and Localisation of Objects (Barrett M, Newell F, 2015)	4 images (dog, cat, horse, and a pig), each subtending a visual angle of 5.8° horizontally and 4.85° vertically were presented for 380 ms. Each image was presented at an approximate visual angle of 8.69°.	4 sounds corresponding to each animal (cat, dog, horse and pig) were chosen, presented in 4 different location of speakers, at 75 dB SPL. and were presented for 380 ms.
﻿Temporal gap between visual and auditory stimuli lessen audiovisual integration in aging under cross-modal attention (Ren Y, Yang W, Takahashi S, et al., 2015)	Target stimulus: black and white checkerboard image containing two black dots. Non-target stimulus: a black and white checkerboard image (no dots). The stimuli were presented for 150 ms on a black background.	Target: white noise. Non-target: 1000 Hz sinusoidal tone. The auditory stimuli were presented at 60 dB SPL for 150 ms.
Temporal metrics of multisensory processing change in the elderly (Basharat A, Mahoney J, Barnett-Cowan M, 2019)	White circle against a black background (0.3 cd/m2) subtending a visual angle of 0.4° (49.3 cd/m2), appeared 2° below the fixation cross (visual angle = 0.5°) for 17 ms.	Beeps = 71.7 dB at 1850 Hz for 7 ms.
﻿Text as a Supplement to Speech in Young and Older Adults (Krull V, Humes L, 2016)	Speech text was presented. For the audiovisual (AV) condition, the text duration was the same as the audio duration (ms).	Sentence pronunciation was presented alongside with white noise. Stimuli were presented to the test ear at 85 dB SPL. These stimuli were presented for 250 ms.
The effect of age on involuntary capture of attention by irrelevant sounds: a test of the frontal hypothesis of aging (Andres P, Parmentier F, Escera C, 2006)	Digits 1-8 presented at the center of the computer screen in white colour against a black background for 200 ms. Each stimulus was presented at a visual angle of 2.6°.	Standard sound: 600 Hz sinewave tone of 200 ms duration (including 10 ms rise/fall times); 90% of the trials were standard trials. Novel sound: different experimental sounds (e.g., drill, hammer, rain, door, etc.). Each sound was presented for 200 ms (including 10 ms rise and fall times). All sounds were presented through the speakers at 75 dB SPL.
The effect of combined sensory and semantic components on audio-visual speech perception in older adults (Maguinness C, Setti A, Burke K, 2011)	A female actor's face and shoulders can be seen as she articulates sentences. Each video clip ranged from 2.9 to 4.1 s, with a mean duration of 3.4 s. The images in the video clip subtended 17" horizontally and 12" vertically. Visual cues were either blurred or not.	A female actor articulated sentences. Each clip ranged from 2.9 to 4.1 s, with a mean duration of 3.4 s. No blur was added to the auditory cues.
The effects of blurred vision on auditory visual speech perception in younger and older adults (Legault I, Gagne J, Rhoualem W, 2010)	Sentences spoken by a female audiologist whose head and shoulders could be seen. The luminance of the display was 29 cd/m2. Further test words were positioned slightly above the monitor and they subtended 2° of visual angle. Visual stimulus was presented normally, with some blurring (visual acuity of 6/30) or severe blurring (visual acuity of 6/30).	The signal (57 dBA) and pink noise (69 dBA) were presented at the same time. Before each testing session a free-field acoustic calibration was completed to ensure that the acoustic speech and noise were presented at intended sound level.
The influence of Aging on Audiovisual Temporal Order Judgements (Fiacconi C, Harvey E, Sekiler A, 2013)	Gaussian-damped, 1 cycle/degree, horizontal grating set to a contrast of 0.8. One standard deviation of the Gaussian envelope subtended 0.23° of visual angle. The duration of the stimulus was 10 ms, however the actual duration was 2-3 ms.	Auditory stimulus consisted of 10 cycles of a 1kHz tone with a intensity of 76 dB SPL.
﻿The sound-induced flash illusion reveals dissociable age-related effects in multisensory integration (McGovern D, Roudaia E, Stapleton J, et al., 2014)	Hard-edged annulus presented at maximum luminance and displayed for 17 ms. The inner and outer edges of the annulus extended 8.5° and 10° from the center of the screen respectively.	Auditory tone with a frequency of 3500 Hz, a sound pressure level of 65 dB. The auditory stimulus was presented for 10 ms through Sennheisser HD 202 headphones.
Using race model violation to explore multisensory responses in older adults: Enhanced multisensory integration or slower unisensory processing? (Couth S, Gowen E, Poliakoff E, 2018)	Single red LED flash (3700 cd/m2) positioned 20 cm below the central line of sight at a 28° angle. Presented for 50 ms.	Tone = 95 dB SPL at 1300 Hz for 50 ms.
Ventriloquist illusion produced with virtual acoustic spatial cues and asynchronous audiovisual stimuli in both young and older individuals (Stawicki M, Majdak P, Baskent D, 2019)	Yellow circle on black background presented in the centre of the screen, whose diameter was modulated and it ranged between 10 - 15 mm. A black square was placed above the yellow circle and it ranged in size between 0 - 3 mm.	Two types of auditory stimuli used: (1) pure-tone: 60 dB at 0.5 kHz for 200-ms and (2) speech - meaningful consonant-vowel-consonant dutch words; 60 dB, 3kHz, 700-1000 ms.
What you don’t notice can harm you: age-related differences in detecting concurrent visual, auditory, and tactile cues (Pitts B, Sarter N, 2018)	Blue light emitting diode (LED) with a frequency of approximately 450 Hz located in the participant's peripheral vision, at an angle of 35° below the center of the computer monitor.	Monotone beeps = loudness range of 0 dB - 88 dB at 350 Hz.

## Sheet: Supplementary_Table_9
Supplementary Table 9. This table provides further information including whether or not studies reported the threshold level of the stimuli or not, the viewing distance at which stimuli were presented, and if a control condition was included. Note, that unless studies explicitly specified that the stimuli were suprathreshold or threshold level, they were documented under the ‘no explicit informat…
Title	Viewing distance	Whether the stimuli were suprathreshold	Whether the stimuli were threshold level	No explicit information provided about whether stimuli were threshold or suprathreshold level	If a unisensory control condition was included
﻿Age-related changes in auditory and visual interactions in temporal rate perception (Brooks C, Anderson A, Roach N, et al., 2015)	0.8 m	n/a	n/a	yes	Audio and visual only conditions served as controls for the audiovisual conditions
﻿Age-related differences in inhibitory control predict audiovisual speech perception (Dey A, Sommers M, 2015)	Did not report	n/a	n/a	yes	Audio and visual only conditions served as controls for the audiovisual conditions
﻿Age-related hearing loss increases cross-modal distractibility (Puschmann S, Sandmann P, Bendixen A, 2014)	0.5 m	n/a	n/a	yes	Audio and visual only conditions served as controls for the audiovisual conditions
Age-related multisensory enhancement in a simple audiovisual detection task (Peiffer A, Mozolic J, Hugenschmidt C, 2007)	0.75 m	yes	n/a	n/a	Audio and visual only conditions served as controls for the audiovisual conditions
Age-related multisensory integration elicited by peripherally presented audiovisual stimuli (Wu J, Yang W, Gao Y, 2012)	0.6 m	n/a	n/a	yes	Audio and visual only conditions served as controls for the audiovisual conditions
Age-related sensory decline mediates the Sound-Induced Flash Illusion: Evidence for reliability weighting models of multisensory perception (Hirst R, Setti A, Kenny R, 2019)	Did not report	n/a	n/a	yes	Audio and visual only conditions served as controls for the audiovisual conditions
Ageing effects on the attention demands of walking (Sparrow W, Bradsshaw E, Lamoureux E, 2002)	Did not report	n/a	n/a	yes	Audio and visual only conditions served as controls for the audiovisual conditions
Aging and audio-visual and multi-cue integration in motion (Roudaia E, Sekuler A, Bennett P, 2013)	0.57 m	n/a	n/a	yes	Audio and visual only conditions served as controls for the audiovisual conditions
Aging Effect on Audiovisual Integrative Processing in Spatial Discrimination Task (Zou Z, Chau B, Ting K et al., 2017)	Distance between the listener's eyes and screen = 0.8 m	n/a	n/a	yes	Audio and visual only conditions served as controls for the audiovisual conditions
Aging Impairs Audiovisual Facilitation of Object Motion Within Self-Motion (Roudaia E, Calabro F, Vaina L, 2018)	0.6 m	n/a	n/a	yes	Audio and visual only conditions served as controls for the audiovisual conditions
﻿Aging increases distraction by auditory oddballs in visual, but not auditory tasks (Leiva A, Parmentier F, Andres P, 2015)	0.5 m	n/a	n/a	yes	Auditory-auditory condition served as a control for the audiovisual condition
Aging, audiovisual integration and the principle of inverse effectiveness (Tye-Mmurray N, Spehar B, Sommers M, 2010)	0.5 m	n/a	n/a	yes	Audio and visual only conditions served as controls for the audiovisual conditions
Audio-Visual Spatiotemporal Perceptual Training Enhances the P300 Component in Healthy Older Adults (Yang W, Guo A, Li Y, et al., 2018)	0.70 m	n/a	n/a	yes	Auditory only oddball condition used to assess the effects of the audiovisual training paradigm
Audiovisual binding for speech perception in noise and in aging (Ganesh A, Berthommier F, Schwartz J, 2018)	Did not report	n/a	n/a	yes	No control condition
﻿Audiovisual Integration Delayed by Stimulus Onset Asynchrony Between Auditory and Visual Stimuli in Older Adults (Ren Y, Yang W, Nakahashi K, et al., 2017)	0.6 m	n/a	n/a	yes	Audio and visual only conditions served as controls for the audiovisual conditions
﻿Audiovisual Simultaneity Judgment and Rapid Recalibration throughout the Lifespan (Noel JP, De Niear M, Van der Burg E, et al., 2016)	0.6 m	n/a	n/a	yes	No control condition
Audiovisual speech in older and younger adults: integrating a distorted visual signal with speech in noise (Gordon M, Allen S, 2009)	20 inches	n/a	n/a	yes	Audio only condition served as a control for the audiovisual condition
Audiovisual temporal discrimination is less efficient with aging: an event-related potential study (Setti A, Finigan S, Sobolewski R, 2011)	0.57 m	n/a	n/a	yes	No control condition
﻿Auditory and visual information in speech perception: A developmental perspective (Taitelbaum-Swead R, Fostick L, 2016)	Did not report	n/a	n/a	yes	Audio and visual only conditions served as controls for the audiovisual conditions
Auditory and visual lexical neighbourhoods in audiovisual speech perception (Tye-Murray N, Sommers M, Spehar B , 2007)	0.5 m	n/a	n/a	yes	Audio and visual only conditions served as controls for the audiovisual conditions
﻿Auditory perception in the aging brain: the role of inhibition and facilitation in early processing (Stothart G, Kazanina N, 2016)	0.5 m	The auditory speech was suprathreshold	The puretones were threshold level	n/a	Auditory only stimuli were included as control for the audiovisual condition
Auditory-visual speech perception and aging (Cienkowski K, Carney A, 2002)	1.5 m	n/a	n/a	yes	Audio and visual only conditions served as controls for the audiovisual conditions
Auditory-visual speech perception and auditory-visual enhancement in normal-hearing younger and older adults (Sommers M, Tye-Murray N, Spehar B, 2005)	0.5 m	n/a	n/a	yes	Audio and visual only conditions served as controls for the audiovisual conditions
﻿Beta-Band Functional Connectivity Influences Audiovisual Integration in Older Age: An EEG Study (Wang L, Wang W, Yan T, et al., 2017)	0.6 m	n/a	n/a	yes	Audio and visual only conditions served as controls for the audiovisual conditions
﻿Comparison for younger and older adults: Stimulus temporal asynchrony modulates audiovisual integration (Ren Y, Ren Y, Yang W, et al., 2018)	0.6 m	n/a	n/a	yes	Audio and visual only conditions served as controls for the audiovisual conditions
Cross-modal enhancement of speech detection in young and older adults: does signal content matter? (Tye-Mmurray N, Spehar B, Myerson J, 2011)	0.5 m	n/a	n/a	yes	Audio only condition served as a control for the audiovisual condition
﻿Dissociable Effects of Aging and Mild Cognitive Impairment on Bottom-Up Audiovisual Integration (Festa A, Katz A, Ott B, et al., 2017)	0.5 m	n/a	n/a	yes	Audio and visual only conditions served as controls for the audiovisual conditions
Do age and linguistic background alter the audiovisual advantage when listening to speech in the presence of energetic and informational masking? (Avivi-Rich M, Puka k, Schneider B, 2018)	Distance beween the listener's head and each one of the speakers = 1.69 m	n/a	n/a	yes	Audio only condition served as a control for the audiovisual condition
Does audiovisual speech offer a fountain of youth for old ears? An event-related brain potential study of age differences in audiovisual speech perception (Winneke A, Phillips N, 2011)	Did not report	n/a	n/a	yes	Audio and visual only conditions served as controls for the audiovisual conditions
﻿Effects of aging and involuntary capture of attention on event-related potentials associated with the processing of and the response to a target stimulus (Cid-Fernandez S, Lindin M, Diaz F, 2014)	1 m	n/a	n/a	yes	No control condition
Effects of aging on audio-visual speech integration (Huyse A, Leybaert J, Berthommier F, 2014)	0.7 m	n/a	n/a	yes	Audio and visual only conditions served as controls for the audiovisual conditions
Effects of Repetition Suppression on Sound Induced Flash Illusion With Aging (Sun Y, Liu X, Li B, Sava-Segal C, Wang A, Zhang M, 2020)	Did not report	n/a	n/a	yes	No control condition
﻿Enhanced audiovisual integration with aging in speech perception: a heightened McGurk effect in older adults (Sekiyama k, Soshi T, Sakamoto S, 2014)	Did not report	n/a	n/a	yes	Audio and visual only conditions served as controls for the audiovisual conditions
Enhanced multisensory integration in older adults (Laurienti P, Burdette J, Maldijaian j, 2006)	24 inches	n/a	Volume was adjusted to comfortable and easily discriminable level of each subject	n/a	Audio and visual only conditions served as controls for the audiovisual conditions
Impaired timing of audiovisual events in the elderly (Bedard G, Barnett-Cowan M, 2015)	0.57 m	n/a	n/a	yes	No control condition
﻿Improving the efficiency of multisensory integration in older adults: Audio-visual temporal discrimination training reduces susceptibility to the sound-induced flash illusion (Setti A, Stapleton J, Leahy D, et al., 2014)	0.7 m	n/a	n/a	yes	None for the Temporal Order Judgment (TOJ), but Audio and visual only conditions served as controls for the audiovisual condition for the Sound Induced Flash Illusion (SIFI)
Increased Functional Brain Network Efficiency During Audiovisual Temporal Asynchrony Integration Task in Aging (Wang B, Li P, Li D, et al., 2018)	0.6 m	n/a	n/a	yes	Audio and visual only conditions served as controls for the audiovisual conditions
﻿Individual Differences in Ageing, Cognitive Status, and Sex on Susceptibility to the Sound-Induced Flash Illusion: A Large-Scale Study (Hernandez B, Setti A, Kenny R, Newell F, 2019)	Did not report	n/a	n/a	yes	Audio and visual only conditions served as controls for the audiovisual conditions
﻿Information processing becomes slower and predominantly serial in aging: Characterization of response-related brain potentials in an auditory-visual distraction-attention task (Cid-Fernadnez S, Lindin M, Diaz F, 2016)	1 m	n/a	n/a	yes	No control condition
Intra-versus intermodal integration in young and older adults (Spehar B, Tye-Murray N, Sommers M, 2008)	Did not report	n/a	n/a	yes	Audio and visual only conditions served as controls for the audiovisual conditions
﻿Involuntary capture and voluntary reorienting of attention decline in middle-aged and old participants (Correa-Jaraba K, Cid-Fernandez S, Lindin M, et al., 2016)	1 m	n/a	n/a	yes	No control condition
Is inefficient multisensory processing associated with falls in older people? (Setti A, Burke K, Kenny R, 2011)	0.57 m	n/a	n/a	yes	Audio and visual only conditions served as controls for the audiovisual conditions
Links between temporal acuity and multisensory integration across lifespan (Stevenson R, Baum S, Krueger J, et al., 2018)	0.6 m	n/a	n/a	yes	Audio and visual only conditions served as controls for the audiovisual conditions
﻿Lipreading and audiovisual speech recognition across the adult lifespan: Implications for audiovisual integration (Tye-Murray N, Spehar B, Myerson J, et al., 2016)	Did not report	n/a	n/a	yes	Audio and visual only conditions served as controls for the audiovisual conditions
Multisensory integration across the senses in young and old adults (Mahoney J, Li P, Oh-Park M, 2011)	Did not report	n/a	n/a	yes	Audio and visual only conditions served as controls for the audiovisual conditions
﻿Multisensory integration compensates loss of sensitivity of visual temporal order in the elderly (De Boer-Schellekens L, Vroomen J, 2014)	0.6 m	n/a	n/a	yes	Audio and visual only conditions served as controls for the audiovisual conditions
Multisensory Integration, Aging, and the Sound-Induced Flash Illusion (DeLoss D, Pierce R, Andersen G, 2013)	0.94 m	n/a	n/a	yes	Audio and visual only conditions served as controls for the audiovisual conditions
Older adults expend more listening effort than young adults recognizing audiovisual speech in noise (Gosselin P, Gagne J, 2011)	0.7 m	n/a	n/a	yes	Audio only condition served as a control for the audiovisual condition
Older adults sacrifice response speed to preserve multisensory integration performance (Jones S, Beierholm U, Meijer D, et al., 2019)	1.3 m	n/a	n/a	yes	No control condition
﻿Older age results in difficulties separating auditory and visual signals in time (Chan Y, Pianta M, McKendrick A, 2014)	1 m	yes	yes	n/a	Audio and visual only conditions served as controls for the audiovisual conditions
﻿One bout of open skill exercise improves cross-modal perception and immediate memory in healthy older adults who habitually exercise (O'Brien J, Ottoboni G, Tessari A, Setti A, 2017)	0.5 m	n/a	n/a	yes	Audio and visual only conditions served as controls for the audiovisual conditions
Preserved discrimination performance and neural processing during crossmodal attention in aging (Mishra J, Gazzaley A, 2013)	0.8 m	n/a	n/a	yes	Audio and visual only conditions served as controls for the audiovisual conditions
﻿Recognition of asynchronous auditory-visual speech by younger and older listeners: A preliminary study (Gordon-Salant S, Yeni- Komshian G, Fitzgibbons P, et al., 2017)	1.5 m	n/a	n/a	yes	No control condition
﻿Reduced audiovisual recalibration in the elderly (Chan Y, Pianta M, Mckendrick A, 2014)	1 m	n/a	n/a	yes	No control condition
Selective attention to spatial and non-spatial visual stimuli is affected differentially by age: Effects on event-related brain potentials and performance data (Talsma D, Kok A, Ridderinkhof K, 2006)	0.56 m	n/a	n/a	yes	Visual only condition served as a control for the audiovisual conditions
Sensory dominance and multisensory integration as screening tools in aging (Murray M, Eardley A, Edginton T, 2018)	Did not report	n/a	n/a	yes	Audio and visual only conditions served as controls for the audiovisual conditions
Simultaneity and Temporal Order Judgments Are Coded Differently and Change With Age : An Event-Related Potential Study (Basharat A, Adams M, Staines W, Barnett-Cowan M, 2018)	0.57 m	n/a	n/a	yes	No control condition
﻿Spatio-temporal patterns of event-related potentials related to audiovisual synchrony judgments in older adults (Chan Y, Pianta M, Bode S, et al, 2017)	0.5 m	n/a	n/a	yes	Audio and visual only conditions served as controls for the audiovisual conditions
﻿Study of audiovisual asynchrony signal processing: Robot recognition system of different ages (Ren Y, Yang W, Wu Q, et al., 2016)	0.6 m	n/a	n/a	yes	Audio and visual only conditions served as controls for the audiovisual conditions
﻿Susceptibility to a multisensory speech illusion in older persons is driven by perceptual processes (Setti A, Burke K, Kenny R, et al., 2013)	0.57 m	n/a	n/a	yes	Audio and visual only conditions served as controls for the audiovisual conditions
﻿Task-Specific, Age Related Effects in the Cross-Modal Identification and Localisation of Objects (Barrett M, Newell F, 2015)	0.52 m	Yes, the stimuli were suprathreshold	n/a	n/a	Audio and visual only conditions served as controls for the audiovisual conditions
﻿Temporal gap between visual and auditory stimuli lessen audiovisual integration in aging under cross-modal attention (Ren Y, Yang W, Takahashi S, et al., 2015)	0.6 m	n/a	n/a	yes	Audio and visual only conditions served as controls for the audiovisual conditions
Temporal metrics of multisensory processing change in the elderly (Basharat A, Mahoney J, Barnett-Cowan M, 2019)	0.57 m	n/a	n/a	yes	For the audiovisual response time task only, there were unisensory control conditions (audio-only and visual-only) that served as comparisons
﻿Text as a Supplement to Speech in Young and Older Adults (Krull V, Humes L, 2016)	Did not report	Yes, the auditory stimuli were suprathreshold	n/a	n/a	Audio and visual only conditions served as controls for the audiovisual conditions
The effect of age on involuntary capture of attention by irrelevant sounds: a test of the frontal hypothesis of aging (Andres P, Parmentier F, Escera C, 2006)	0.5 m	n/a	n/a	yes	No control condition
The effect of combined sensory and semantic components on audio-visual speech perception in older adults (Maguinness C, Setti A, Burke K, 2011)	0.57 m	yes	n/a	n/a	No control condition
The effects of blurred vision on auditory visual speech perception in younger and older adults (Legault I, Gagne J, Rhoualem W, 2010)	1 m when viewing the monitor but 1.5 m when viewing the words placed slightly above the monitor	n/a	n/a	yes	Audio only condition served as a control for the audiovisual condition
The influence of Aging on Audiovisual Temporal Order Judgements (Fiacconi C, Harvey E, Sekiler A, 2013)	1.14 m	n/a	n/a	yes	No control condition
﻿The sound-induced flash illusion reveals dissociable age-related effects in multisensory integration (McGovern D, Roudaia E, Stapleton J, et al., 2014)	0.57 m	n/a	n/a	yes	Visual only condition served as a control for the audiovisual conditions
Using race model violation to explore multisensory responses in older adults: Enhanced multisensory integration or slower unisensory processing? (Couth S, Gowen E, Poliakoff E, 2018)	Did not report	Yes, the stimuli were suprathreshold and kept consistent for all participants	n/a	n/a	Audio and visual only conditions served as controls for the audiovisual conditions
Ventriloquist illusion produced with virtual acoustic spatial cues and asynchronous audiovisual stimuli in both young and older individuals (Stawicki M, Majdak P, Baskent D, 2019)	1 m	Measured at sensation level	Measured at sensation level	n/a	Unisensory control: No visual condition with auditory stimuli only and multisensory control: catch trials were included in the audiovisual condition, to ensure that participants didn't have their eyes closed
What you don’t notice can harm you: age-related differences in detecting concurrent visual, auditory, and tactile cues (Pitts B, Sarter N, 2018)	0.762 m	Cross-modal matching was performed prior to start of the experiment to ensure that the visual, auditory (and tactile) cues were equal in terms of stimulus intensity. No further information about thresholds.	Cross-modal matching was performed prior to start of the experiment to ensure that the visual, auditory (and tactile) cues were equal in terms of stimulus intensity. No further information about thresholds.	yes	Audio and visual only conditions served as controls for the audiovisual conditions

## Sheet: Supplementary_Table_10
Supplementary Table 10. This table provides further information regarding the average scores that were reported by studies that used the Mini Mental State Examination (MMSE) and the Montreal Cognitive Assessment (MoCA) but did not report their cut-off scores. As can be seen below, many more studies that tested cognitive function with the MMSE reported only the averages as compared to the MoCA.
Mini Mental State Examination reported averages	Montreal Cognitive Assessment reported averages
M = 28.7	M = 27.45
M = 27.9	M = 27.28
M = 28.2	M = 29
M = 28.3	M = 27.3
M = 29.6	-
M = 28.98	-
M = 28.05	-
M = 27.8	-
M = 27.09	-
M = 28.7	-
M = 29.3	-
M = 28.2	-
M = 29.6	-
M = 29.1	-
